# Supplementary material for: Genetic prevalence and clinical relevance of canine Mendelian disease variants in over one million dogs
Source: PLoS Genet. 2023 Feb 27;19(2):e1010651. doi: 10.1371/journal.pgen.1010651 (PMC9997962; doi:10.1371/journal.pgen.1010651)
Supplement: S1 Table — (XLSX) [file pgen.1010651.s001.xlsx]

## Sheet: Sheet1
Supplementary Table 1. Allele and genotype frequencies, and prevalence ranks for 250 screened variants in the full study sample.
								All dogs									Mixed Breed Dogs								Purebred Dogs
OMIA variant ID1	OMIA phenotype ID	OMIA hyperlink	Variant phenotype	Mode of inheritance	Gene	Variant	Genome build	Prevalence Rank	Allele frequency	Count 0 copy dogs	Count 1 copy dogs	Count 2 copy dogs	Frequency 0 copy dogs	Frequency 1 copy dogs	Frequency 2 copy dogs		Allele frequency	Count 0 copy dogs	Count 1 copy dogs	Count 2 copy dogs	Frequency 0 copy dogs	Frequency 1 copy dogs	Frequency 2 copy dogs		Allele frequency	Count 0 copy dogs	Count 1 copy dogs	Count 2 copy dogs	Frequency 0 copy dogs	Frequency 1 copy dogs	Frequency 2 copy dogs
855	OMIA000157-9615	https://omia.org/OMIA000157/9615/	Chondrodystrophy and Intervertebral Disc Disease Risk (CDDY)	Autosomal dominant	FGF4	chr12:33710178ins	CanFam3.1	1	0.119507	851962	141354	54550	0.813045	0.134897	0.0520582		0.113531	651675	126233	28428	0.808193	0.156551	0.0352558		0.139455	200287	15121	26122	0.829243	0.0626051	0.108152
36	OMIA000263-9615	https://omia.org/OMIA000263/9615/	Degenerative Myelopathy (DM)	Autosomal recessive (Incomplete penetrance)	SOD1	chr31:26540342G>A	CanFam3.1	2	0.0785804	901461	139858	12913	0.855088	0.132663	0.0122487		0.0750557	696735	107883	6973	0.85848	0.132928	0.00859177		0.0903701	204726	31975	5940	0.84374	0.131779	0.0244806
699	OMIA001432-9615	https://omia.org/OMIA001432/9615/	Cone-Rod Dystrophy (cord1-PRA/crd4)	Autosomal recessive (Incomplete penetrance)	RPGRIP1	chr15:18332036_18332037ins[A[29];GGAAGCAACAGGATG]	CanFam3.1	3	0.0380924	977084	70178	4994	0.928561	0.0666929	0.00474599		0.0364149	753901	53335	2831	0.930665	0.0658402	0.00349477		0.0437035	223183	16843	2163	0.921524	0.0695449	0.00893104
76	OMIA001298-9615	https://omia.org/OMIA001298/9615/	Progressive Rod-Cone Degeneration (prcd-PRA)	Autosomal recessive	PRCD	chr9:4188663C>T	CanFam3.1	4	0.0292276	993635	56105	2708	0.944118	0.053309	0.00257305		0.033143	758740	49275	2216	0.936449	0.060816	0.00273502		0.0161302	234895	6830	492	0.969771	0.0281979	0.00203124
Brunner MAT, Rüfenacht S, Bauer A, Erpel S, Buchs N, Braga-Lagache S, Heller M, Leeb T, Jagannathan V, Wiener DJ, Welle MM. Bald thigh syndrome in sighthounds-Revisiting the cause of a well-known disease. PLoS One. 2019 Feb 22;14(2):e0212645. doi: 10.1371/journal.pone.0212645. PMID: 30794648; PMCID: PMC6386255.	OMIA002168-9615	https://omia.org/OMIA002168/9615/	Bald Thigh Syndrome (Discovered in Sighthounds)	Autosomal recessive	IGFBP5	chr37:23582195C>T	CanFam3.1	5	0.0237289	44372	1194	496	0.96331	0.0259216	0.0107681		0.027424	32297	1086	383	0.956495	0.0321625	0.0113428		0.0135817	12075	108	113	0.982027	0.00878334	0.00918998
Harnevik L, Hoppe A, Söderkvist P. SLC7A9 cDNA cloning and mutational analysis of SLC3A1 and SLC7A9 in canine cystinuria. Mamm Genome. 2006 Jul;17(7):769-76. doi: 10.1007/s00335-005-0146-4. Epub 2006 Jul 14. PMID: 16845473.	OMIA001880-9615	https://omia.org/OMIA001880/9615/	Cystinuria Type I-B (SLC7A9 p.A217T)	Autosomal recessive (Incomplete penetrance)	SLC7A9	chr1:119209134G>A	CanFam3.1	6	0.0199119	1015714	34484	3744	0.963729	0.0327191	0.00355238		0.0160263	786290	24126	940	0.969106	0.0297354	0.00115855		0.0329079	229424	10358	2804	0.945743	0.0426983	0.0115588
83	OMIA001033-9615	https://omia.org/OMIA001033/9615/	Hyperuricosuria (HUU)	Autosomal recessive	SLC2A9	chr3:69456869G>T	CanFam3.1	7	0.018732	1016949	35139	2179	0.964603	0.0333303	0.00206684		0.018406	782711	27919	979	0.964394	0.0343996	0.00120625		0.0198221	234238	7220	1200	0.965301	0.0297538	0.00494523
Harnevik L, Hoppe A, Söderkvist P. SLC7A9 cDNA cloning and mutational analysis of SLC3A1 and SLC7A9 in canine cystinuria. Mamm Genome. 2006 Jul;17(7):769-76. doi: 10.1007/s00335-005-0146-4. Epub 2006 Jul 14. PMID: 16845473.	OMIA000256-9615	https://omia.org/OMIA000256/9615/	Cystinuria Type I-A (SLC3A1 p.I192V)	Autosomal recessive (Incomplete penetrance)	SLC3A1	chr10:46705989A>G	CanFam3.1	8	0.0173928	1020223	31340	2666	0.967743	0.0297279	0.00252886		0.0137158	790149	20599	832	0.973593	0.0253814	0.00102516		0.029691	230074	10741	1834	0.948176	0.0442656	0.00755824
Harnevik L, Hoppe A, Söderkvist P. SLC7A9 cDNA cloning and mutational analysis of SLC3A1 and SLC7A9 in canine cystinuria. Mamm Genome. 2006 Jul;17(7):769-76. doi: 10.1007/s00335-005-0146-4. Epub 2006 Jul 14. PMID: 16845473.	OMIA000256-9615	https://omia.org/OMIA000256/9615/	Cystinuria Type I-A (SLC3A1 p.S698G)	Autosomal recessive (Incomplete penetrance)	SLC3A1	chr10:46735617A>G	CanFam3.1	9	0.0151623	1024796	27019	2476	0.972024	0.0256276	0.0023485		0.0111831	794164	16771	691	0.978485	0.0206635	0.000851377		0.0284713	230632	10248	1785	0.950413	0.0422311	0.00735582
Meurs KM, Lahmers S, Keene BW, White SN, Oyama MA, Mauceli E, Lindblad-Toh K. A splice site mutation in a gene encoding for PDK4, a mitochondrial protein, is associated with the development of dilated cardiomyopathy in the Doberman pinscher. Hum Genet. 2012 Aug;131(8):1319-25. doi: 10.1007/s00439-012-1158-2. Epub 2012 Mar 25. PMID: 22447147.	OMIA000162-9615	https://omia.org/OMIA000162/9615/	Dilated Cardiomyopathy risk factor (Discovered in the Doberman Pinscher; PDK4-related)	Autosomal dominant (Incomplete penetrance)	PDK4	chr14:20829684_20829699del	CanFam3.1	10	0.0127223	1028558	24634	1096	0.975595	0.0233655	0.00103956		0.0125773	791867	19096	660	0.975659	0.0235282	0.000813185		0.0132075	236691	5538	436	0.975382	0.0228216	0.00179672
632	OMIA000218-9615	https://omia.org/OMIA000218/9615/	Collie Eye Anomaly (CEA)	Autosomal recessive	NHEJ1	chr37:25698028_25705826del	CanFam3.1	11	0.0108292	1032833	20056	1389	0.979659	0.0190234	0.00131749		0.0114118	793633	17440	542	0.977844	0.021488	0.000667804		0.00888063	239200	2616	847	0.985729	0.0107804	0.00349044
39	OMIA001466-9615	https://omia.org/OMIA001466/9615/	Exercise-Induced Collapse (EIC)	Autosomal recessive (Incomplete penetrance)	DNM1	chr9:55282762C>A	CanFam3.1	12	0.0095105	1034730	18791	630	0.981577	0.0178257	0.000597637		0.00922706	796865	14346	315	0.981934	0.0176778	0.000388158		0.0104585	237865	4445	315	0.980381	0.0183205	0.0012983
Meurs KM, Friedenberg SG, Kolb J, Saripalli C, Tonino P, Woodruff K, Olby NJ, Keene BW, Adin DB, Yost OL, DeFrancesco TC, Lahmers S, Tou S, Shelton GD, Granzier H. A missense variant in the titin gene in Doberman pinscher dogs with familial dilated cardiomyopathy and sudden cardiac death. Hum Genet. 2019 May;138(5):515-524. doi: 10.1007/s00439-019-01973-2. Epub 2019 Feb 4. PMID: 30715562.	OMIA000162-9615	https://omia.org/OMIA000162/9615/	Dilated Cardiomyopathy risk factor (Discovered in the Doberman Pinscher; TTN-related)	Autosomal dominant (Incomplete penetrance)	TTN	chr36:22321955C>T	CanFam3.1	13	0.00947081	1035269	18076	947	0.981957	0.0171452	0.000898233		0.0102165	795549	15574	505	0.980189	0.0191886	0.000622206		0.00697673	239720	2502	442	0.987868	0.0103106	0.00182145
469	OMIA001402-9615	https://omia.org/OMIA001402/9615/	MDR1 (Multidrug Resistance 1) Medication Sensitivity	Autosomal dominant	ABCB1	chr14:13726596_13726599del	CanFam3.1	14	0.0092559	1035792	17285	1115	0.982546	0.0163964	0.00105768		0.00974247	796218	14851	481	0.981108	0.0182996	0.000592693		0.00762852	239574	2434	634	0.987356	0.0100312	0.0026129
616	OMIA001588-9615	https://omia.org/OMIA001588/9615/	Ichthyosis (Discovered in the Golden Retriever)	Autosomal recessive	PNPLA1	chr12:5417388_5417390delinsTACTACTA	CanFam3.1	15	0.00910233	1036372	16645	1274	0.983004	0.0157879	0.0012084		0.00733836	799956	11428	242	0.985621	0.0140804	0.000298167		0.0150022	236416	5217	1032	0.974248	0.0214988	0.00425278
401	OMIA001057-9615	https://omia.org/OMIA001057/9615/	Von Willebrand's Disease, Type 1 (vWD 1)	Autosomal recessive	VWF	chr27:38951839G>A	CanFam3.1	16	0.00776407	1038712	14765	803	0.985234	0.0140048	0.000761657		0.00735628	800034	11229	356	0.985726	0.0138353	0.000438629		0.00912796	238678	3536	447	0.983586	0.0145718	0.00184208
275	OMIA001444-9615	https://omia.org/OMIA001444/9615/	Canine Multifocal Retinopathy 1 (Discovered in Mastiff-related breeds; CMR1)	Autosomal recessive	BEST1	chr18:54478586G>A	CanFam3.1	17	0.0070058	1040060	13646	563	0.986522	0.0129436	0.000534019		0.00607067	802022	9316	269	0.98819	0.0114785	0.000331441		0.0101334	238038	4330	294	0.980945	0.0178437	0.00121156
1050	OMIA002179-9615	https://omia.org/OMIA002179/9615/	Stargardt Disease (Discovered in the Labrador Retriever)	Autosomal recessive	ABCA4	chr6:55146556dup	CanFam3.1	18	0.00625732	1041521	12336	429	0.987892	0.0117008	0.00040691		0.0057619	802451	8993	180	0.988698	0.0110803	0.000221778		0.0079143	239070	3343	249	0.985198	0.0137764	0.00102612
365	OMIA000588-9615	https://omia.org/OMIA000588/9615/	Primary Lens Luxation (PLL)	Autosomal recessive	ADAMTS17	chr3:40782144G>A	CanFam3.1	19	0.00454807	1044933	9130	230	0.991122	0.00865983	0.000218156		0.00562758	802708	8705	215	0.98901	0.0107254	0.0002649		0.000937506	242225	425	15	0.998187	0.00175139	6.18136e-05
67	OMIA001503-9615	https://omia.org/OMIA001503/9615/	Neuronal Ceroid Lipofuscinosis 4A (Discovered in the American Staffordshire Terrier; NCL4A)	Autosomal recessive	ARSG	chr9:15071276G>A	CanFam3.1	20	0.00451362	1044770	9011	252	0.991212	0.00854907	0.000239082		0.004049	804990	6317	127	0.992059	0.00778498	0.000156513		0.00606763	239780	2694	125	0.98838	0.0111047	0.000515254
De-Marco V, Carvalho LR, Guzzo MF, Oliveira PSL, Gomes LG, Mendonca BB. An activating mutation in the CRHR1 gene is rarely associated with pituitary-dependent hyperadrenocorticism in poodles. Clinics (Sao Paulo). 2017 Oct;72(9):575-581. doi: 10.6061/clinics/2017(09)09. PMID: 29069262; PMCID: PMC5629736.	OMIA000247-9615	https://omia.org/OMIA000247/9615/	Pituitary-Dependent Hyperadrenocorticism (Discovered in Poodles)	Autosomal dominant	CRHR1	chr9:9726624G>A	CanFam3.1	21	0.00364273	1046820	7263	209	0.992913	0.00688898	0.000198237		0.0041768	805000	6474	153	0.991835	0.00797657	0.00018851		0.00185647	241820	789	56	0.996518	0.0032514	0.000230771
40	OMIA000361-9615	https://omia.org/OMIA000361/9615/	Factor VII Deficiency	Autosomal recessive	F7	chr22:60578895G>A	CanFam3.1	22	0.00356177	1046689	7056	226	0.993091	0.00669468	0.000214427		0.00360752	805640	5588	133	0.992949	0.00688719	0.000163922		0.00340876	241049	1468	93	0.993566	0.00605086	0.000383331
74	OMIA000819-9615	https://omia.org/OMIA000819/9615/	Prekallikrein Deficiency	Autosomal recessive	KLKB1	chr16:44501415A>T	CanFam3.1	23	0.00317038	1047924	6047	319	0.993962	0.00573561	0.000302573		0.00310118	806795	4628	203	0.994048	0.00570213	0.000250115		0.00340182	241129	1419	116	0.993674	0.00584759	0.000478027
Bauer A, de Lucia M, Leuthard F, Jagannathan V, Leeb T. Compound heterozygosity for TNXB genetic variants in a mixed-breed dog with Ehlers-Danlos syndrome. Anim Genet. 2019 Oct;50(5):546-549. doi: 10.1111/age.12830. Epub 2019 Jul 31. PMID: 31365140.	OMIA002203-9615	https://omia.org/OMIA002203/9615/	Ehlers-Danlos Syndrome (Discovered in the Chihuahua and Poodle)	Autosomal recessive	TNXB	chr12:1490385G>A	CanFam3.1	24	0.00283314	45809	245	8	0.994507	0.00531892	0.000173679		0.00294675	33573	187	6	0.994284	0.00553812	0.000177694		0.00252115	12236	58	2	0.99512	0.00471698	0.000162655
1083	OMIA002198-9615	https://omia.org/OMIA002198/9615/	Progressive Retinal Atrophy (Discovered in the Giant Schnauzer; NECAP1-related)	Autosomal recessive	NECAP1	chr27:37468611G>A	CanFam3.1	25	0.00255053	1049154	4896	241	0.995128	0.00464388	0.00022859		0.00306484	806874	4529	223	0.994145	0.00558016	0.000274757		0.000830363	242280	367	18	0.998413	0.00151237	7.41763e-05
112	OMIA001561-9615	https://omia.org/OMIA001561/9615/	Shar-Pei Autoinflammatory Disease (SPAID)	Autosomal dominant (Incomplete penetrance)	MTBP	chr13:19383758G>A	CanFam3.1	26	0.00215931	1049985	4017	268	0.995936	0.00381022	0.000254204		0.00243652	807740	3785	85	0.995232	0.00466357	0.00010473		0.00123218	242245	232	183	0.99829	0.00095607	0.000754142
49	OMIA001138-9615	https://omia.org/OMIA001138/9615/	Hypocatalasia	Autosomal recessive	CAT	chr18:33397548C>T	CanFam3.1	27	0.00196058	1050282	3864	135	0.996207	0.00366506	0.000128049		0.00196644	808500	3050	71	0.996155	0.00375791	8.74793e-05		0.00194099	241782	814	64	0.996382	0.00335449	0.000263744
528	OMIA001674-9615	https://omia.org/OMIA001674/9615/	Cone-Rod Dystrophy 1 (Discovered in the American Staffordshire Terrier; crd1)	Autosomal recessive	PDE6B	chr3:91747728_91747730del	CanFam3.1	28	0.00164425	1050893	3305	81	0.996788	0.00313484	7.68298e-05		0.00160605	809068	2495	56	0.996857	0.0030741	6.89979e-05		0.00177203	241825	810	25	0.996559	0.003338	0.000103025
949	OMIA001984-9615	https://omia.org/OMIA001984/9615/	Progressive Retinal Atrophy (Discovered in the Golden Retriever; GR_PRA2)	Autosomal recessive	TTC8	chr8:60090186del	CanFam3.1	29	0.00144935	1051225	3024	16	0.997116	0.00286835	1.51764e-05		0.00123521	809607	1987	9	0.997541	0.00244824	1.10892e-05		0.00216556	241618	1037	7	0.995698	0.00427343	2.88467e-05
422	OMIA001353-9615	https://omia.org/OMIA001353/9615/	Canine Scott Syndrome (CSS)	Autosomal recessive	ANO6	chr27:8912219C>T	CanFam3.1	30	0.00126151	1051666	2586	37	0.997512	0.00245284	3.50947e-05		0.00135469	809459	2135	32	0.99733	0.00263052	3.9427e-05		0.000949877	242207	451	5	0.998121	0.00185854	2.06047e-05
280	OMIA000791-9615	https://omia.org/OMIA000791/9615/	Persistent Müllerian Duct Syndrome (PMDS)	Autosomal recessive	AMHR2	chr27:1794738G>A	CanFam3.1	31	0.00111686	1052027	2177	89	0.997851	0.00206489	8.44168e-05		0.000906819	810191	1402	35	0.998229	0.00172739	4.31232e-05		0.00181938	241836	775	54	0.996584	0.0031937	0.000222529
78	OMIA001772-9615	https://omia.org/OMIA001772/9615/	Skeletal Dysplasia 2 (SD2)	Autosomal recessive	COL11A2	chr12:2652874C>G	CanFam3.1	32	0.00100589	1052221	2023	49	0.998035	0.00191882	4.64766e-05		0.00104358	809972	1618	38	0.99796	0.00199352	4.68195e-05		0.000879814	242249	405	11	0.998286	0.00166897	4.533e-05
411	OMIA002244-9615	https://omia.org/OMIA002244/9615/	Craniomandibular Osteopathy (Discovered in the Cairn, Scottish and West Highland White Terrier)	Autosomal dominant (Incomplete penetrance)	SLC37A2	chr5:9387327G>A	CanFam3.1	33	0.00096368	1052346	1860	86	0.998154	0.00176422	8.15713e-05		0.00087109	810246	1348	33	0.998298	0.00166086	4.06591e-05		0.00127336	242100	512	53	0.997672	0.0021099	0.000218408
563	OMIA001980-9615	https://omia.org/OMIA001980/9615/	Ichthyosis (Discovered in the American Bulldog; NIPAL4-related)	Autosomal recessive	NIPAL4	chr4:52737379del	CanFam3.1	34	0.000874045	1052486	1771	36	0.998286	0.0016798	3.41461e-05		0.000962264	810096	1502	30	0.998112	0.0018506	3.69627e-05		0.000578987	242390	269	6	0.998867	0.00110852	2.47254e-05
924	OMIA001374-9615	https://omia.org/OMIA001374/9615/	Centronuclear Myopathy (Discovered in the Labrador Retriever; HACD1-related; CNM)	Autosomal recessive	HACD1	chr2:19371988_19371989ins[N[236];CACACAAAGGTTT]	CanFam3.1	35	0.000797334	1052475	1645	18	0.998422	0.00156052	1.70756e-05		0.000814525	810207	1296	13	0.998387	0.00159701	1.60194e-05		0.000739834	242268	349	5	0.998541	0.00143845	2.06082e-05
Littman MP, Wiley CA, Raducha MG, Henthorn PS. Glomerulopathy and mutations in NPHS1 and KIRREL2 in soft-coated Wheaten Terrier dogs. Mamm Genome. 2013 Apr;24(3-4):119-26. doi: 10.1007/s00335-012-9445-8. Epub 2013 Jan 17. PMID: 23325127.	OMIA001326-9615	https://omia.org/OMIA001326/9615/	Protein Losing Nephropathy (PLN; NPHS1-related)	Autosomal recessive (Incomplete penetrance)	NPHS1	chr1:116806124 G>A	CanFam3.1	36	0.000772097	1052706	1504	62	0.998515	0.00142658	5.88084e-05		0.000636385	810599	999	17	0.998748	0.00123088	2.09459e-05		0.00122601	242107	505	45	0.997733	0.00208113	0.000185447
86	OMIA001373-9615	https://omia.org/OMIA001373/9615/	Hereditary Nasal Parakeratosis (Discovered in the Labrador Retriever; HNPK)	Autosomal recessive	SUV39H2	chr2:21731842A>C	CanFam3.1	37	0.000761662	1052686	1568	19	0.998495	0.00148728	1.80219e-05		0.000569854	810699	901	12	0.998875	0.00111014	1.47854e-05		0.00140319	241987	667	7	0.997222	0.00274869	2.88468e-05
527	OMIA001879-9615	https://omia.org/OMIA001879/9615/	Cystinuria Type II-A (Discovered in the Australian Cattle Dog)	Autosomal dominant	SLC3A1	chr10:46725151_46725156del	CanFam3.1	38	0.000749337	1052705	1542	19	0.998519	0.00146263	1.8022e-05		0.000934562	810111	1481	18	0.998153	0.00182477	2.21781e-05		0.000129813	242594	61	1	0.999744	0.000251385	4.12106e-06
995	OMIA002152-9615	https://omia.org/OMIA002152/9615/	Neuroaxonal Dystrophy (Discovered in the Rottweiler; VPS11-related)	Autosomal recessive	VPS11	chr5:14777774T>C	CanFam3.1	39	0.000734141	1052768	1502	23	0.998554	0.00142465	2.18156e-05		0.000767593	810400	1210	18	0.998487	0.00149083	2.21776e-05		0.000622257	242368	292	5	0.998776	0.0012033	2.06045e-05
447	OMIA001786-9615	https://omia.org/OMIA001786/9615/	Intestinal Cobalamin Malabsorption (Discovered in the Border Collie; CUBN-related)	Autosomal recessive	CUBN	chr2:19974334del	CanFam3.1	40	0.000706635	1052829	1436	27	0.998612	0.00136205	2.56096e-05		0.000611733	810651	961	16	0.998796	0.00118404	1.97135e-05		0.00102405	242178	475	11	0.997997	0.00195744	4.53302e-05
804	OMIA000685-9615	https://omia.org/OMIA000685/9615/	Congenital Myasthenic Syndrome (Discovered in the Heideterrier; CHRNE-related; CMS)	Autosomal recessive	CHRNE	chr5:31707450_31707451insG	CanFam3.1	41	0.000678324	46387	39	12	0.998902	0.000839829	0.000258409		0.000792672	34017	36	9	0.998679	0.0010569	0.000264224		0.000363607	12370	3	3	0.999515	0.000242405	0.000242405
642	OMIA001400-9615	https://omia.org/OMIA001400/9615/	Osteochondrodysplasia (Discovered in the Miniature Poodle)	Autosomal recessive	SLC13A1	chr14:60628774_60758561del	CanFam3.1	42	0.000553461	1053129	1125	21	0.998913	0.00106708	1.99189e-05		0.000651171	810578	1017	20	0.998722	0.00125306	2.46422e-05		0.000226655	242551	108	1	0.999551	0.000445067	4.12099e-06
546	OMIA001970-9615	https://omia.org/OMIA001970/9615/	Polyneuropathy with Ocular Abnormalities and Neuronal Vacuolation (Discovered in the Black Russian Terrier and Rottweiler; POANV)	Autosomal recessive	RAB3GAP1	chr19:37908634del	CanFam3.1	43	0.000540001	1041468	1118	4	0.998924	0.00107233	3.8366e-06		0.000507037	801888	814	0	0.998986	0.00101407	0		0.000650303	239580	304	4	0.998716	0.00126726	1.66744e-05
942	OMIA000588-9615 and OMIA001976-9615	https://omia.org/OMIA000588/9615/	Primary Open Angle Glaucoma and Lens Luxation (Discovered in the Chinese Shar-Pei)	Autosomal recessive	ADAMTS17	chr3:40935387_40935392del	CanFam3.1	44	0.000539857	1052869	1090	24	0.998943	0.00103417	2.27708e-05		0.000616843	810402	975	13	0.998782	0.00120164	1.60219e-05		0.000282366	242467	115	11	0.999481	0.000474045	4.53434e-05
606	OMIA001675-9615	https://omia.org/OMIA001675/9615/	Cone-Rod Dystrophy 2 (Discovered in the Pit Bull Terrier; crd2)	Autosomal recessive	IQCB1	chr33:25078909_25078910insC	CanFam3.1	45	0.000530688	1053189	1087	16	0.998954	0.00103102	1.51761e-05		0.000521791	810790	829	9	0.998968	0.0010214	1.10888e-05		0.000560446	242399	258	7	0.998908	0.0010632	2.88465e-05
98	OMIA002434-9615	https://omia.org/OMIA002434/9615/	Macrothrombocytopenia (Discovered in the Norfolk and Cairn Terrier)	Autosomal recessive	TUBB1	chr24:43761303G>A	CanFam3.1	46	0.000485163	1053316	915	54	0.999081	0.000867887	5.12195e-05		0.000550133	810765	821	36	0.998944	0.00101155	4.43556e-05		0.000267861	242551	94	18	0.999538	0.000387368	7.41769e-05
1323	OMIA002365-9615	https://omia.org/OMIA002365/9615/	Dilated Cardiomyopathy (Discovered in the Schnauzer; DCM)	Autosomal recessive	RBM20	chr28:22146844-22146865del	CanFam3.1	47	0.000480894	1053281	998	8	0.999046	0.000946611	7.58807e-06		0.000559988	810724	893	8	0.99889	0.00110026	9.85677e-06		0.00021635	242557	105	0	0.999567	0.000432701	0
478	OMIA001428-9615	https://omia.org/OMIA001428/9615/	Trapped Neutrophil Syndrome (TNS)	Autosomal recessive	VPS13B	chr13:1412654_1412657del	CanFam3.1	48	0.000478046	1053287	1000	4	0.999048	0.000948505	3.79402e-06		0.000388109	811000	624	3	0.999227	0.000768826	3.69628e-06		0.000778855	242287	376	1	0.998446	0.00154947	4.12092e-06
575	OMIA001572-9615	https://omia.org/OMIA001572/9615/	Progressive Retinal Atrophy (Discovered in the Golden Retriever; GR_PRA1)	Autosomal recessive	SLC4A3	chr37:26145752_26145753insC	CanFam3.1	49	0.00047713	1053239	956	25	0.999069	0.000906832	2.37142e-05		0.000356092	811019	562	8	0.999298	0.000692469	9.85721e-06		0.000881998	242220	394	17	0.998306	0.00162387	7.00652e-05
444	OMIA001514-9615	https://omia.org/OMIA001514/9615/	Acral Mutilation Syndrome (AMS)	Autosomal recessive	GDNF	chr4:70875561C>T	CanFam3.1	50	0.000470932	1053318	957	18	0.999075	0.000907717	1.70731e-05		0.000501461	810825	792	11	0.999011	0.000975817	1.3553e-05		0.000368821	242493	165	7	0.999291	0.00067995	2.88464e-05
279	OMIA001482-9615	https://omia.org/OMIA001482/9615/	Neuronal Ceroid Lipofuscinosis 5 (Discovered in the Border Collie; NCL5)	Autosomal recessive	CLN5	chr22:30574637C>T	CanFam3.1	51	0.000427784	1053376	886	8	0.999152	0.000840392	7.58819e-06		0.000530426	810758	847	7	0.998948	0.0010436	8.62481e-06		8.4481e-05	242618	39	1	0.999835	0.00016072	4.12103e-06
1044	OMIA001805-9615	https://omia.org/OMIA001805/9615/	Amelogenesis Imperfecta (Discovered in the Parson Russell Terrier; AI)	Autosomal recessive	ENAM	chr13:59945218C>T	CanFam3.1	52	0.000405012	1053453	818	18	0.999207	0.000775878	1.70731e-05		0.000505159	810821	788	16	0.999009	0.000970892	1.97135e-05		7.00557e-05	242632	30	2	0.999868	0.000123628	8.24185e-06
1314	OMIA002336-9615	https://omia.org/OMIA002336/9615/	Nonsyndromic hearing loss (Discovered in the Rottweiler)	Autosomal recessive	LOXHD1	chr7:44806821G>C	CanFam3.1	53	0.000398372	1053457	826	7	0.99921	0.000783466	6.63954e-06		0.000456491	810891	729	6	0.999094	0.000898197	7.39257e-06		0.000203986	242566	97	1	0.999596	0.00039973	4.12092e-06
60	OMIA001509-9615	https://omia.org/OMIA001509/9615/	Musladin-Lueke syndrome (MLS)	Autosomal recessive	ADAMTSL2	chr9:49931561C>T	CanFam3.1	54	0.000367273	1052944	762	6	0.999271	0.000723158	5.69416e-06		0.000353816	810586	568	3	0.999296	0.000700234	3.69842e-06		0.000412278	242358	194	3	0.999188	0.000799819	1.23683e-05
635	OMIA001592-9615	https://omia.org/OMIA001592/9615/	Episodic Falling (EF)	Autosomal recessive	BCAN	chr7:41325010_41340731delinsAAGGCC	CanFam3.1	55	0.000349998	1053566	716	11	0.99931	0.000679128	1.04335e-05		0.000265516	811201	423	4	0.999474	0.000521175	4.92837e-06		0.000632559	242365	293	7	0.998764	0.00120743	2.88464e-05
454	OMIA001564-9615	https://omia.org/OMIA001564/9615/	Bleeding disorder (Discovered in the Greater Swiss Mountain Dog; P2RY12-related)	Autosomal recessive	P2RY12	chr23:45909987_45909989del	CanFam3.1	56	0.000324875	1053580	657	14	0.999364	0.000623191	1.32796e-05		0.000344998	811045	546	7	0.999319	0.000672747	8.62496e-06		0.000257569	242535	111	7	0.999514	0.000457443	2.88478e-05
Letko A, Leuthard F, Jagannathan V, Corlazzoli D, Matiasek K, Schweizer D, Hytönen MK, Lohi H, Leeb T, Drögemüller C. Whole Genome Sequencing Indicates Heterogeneity of Hyperostotic Disorders in Dogs. Genes (Basel). 2020 Feb 4;11(2):163. doi: 10.3390/genes11020163. PMID: 32033218; PMCID: PMC7074049.	OMIA000236-9615	https://omia.org/OMIA000236/9615/	Craniomandibular Osteopathy (Discovered in the Weimaraner; CMO)	Autosomal dominant	SLC35D1	chr5:43517060_43517063delTCAG	CanFam3.1	57	0.000314793	46035	25	2	0.999414	0.000542747	4.34197e-05		0.000296156	33747	18	1	0.999437	0.000533081	2.96156e-05		0.000365973	12288	7	1	0.999349	0.000569291	8.13273e-05
1268	OMIA002117-9615	https://omia.org/OMIA002117/9615/	Congenital Cornification Disorder (Discovered in the Chihuahua)	X-linked semi-dominant	NSDHL	chrX:120752486_120752490del	CanFam3.1	58	0.000217108	46040	20	0	0.999566	0.000434216	0		0.000251747	33747	17	0	0.999497	0.000503495	0		0.000121991	12293	3	0	0.999756	0.000243982	0
475	OMIA001314-9615	https://omia.org/OMIA001314/9615/	Rod-Cone Dysplasia 3 (Discovered in the Cardigan Welsh Corgi; rcd3)	Autosomal recessive	PDE6A	chr4:59145362del	CanFam3.1	59	0.000212962	1053744	423	13	0.999586	0.00040126	1.23319e-05		0.000212556	811214	327	9	0.999586	0.000402933	1.10899e-05		0.000214318	242530	96	4	0.999588	0.000395664	1.6486e-05
529	OMIA001786-9615	https://omia.org/OMIA001786/9615/	Intestinal Cobalamin Malabsorption (Discovered in the Beagle; CUBN-related)	Autosomal recessive	CUBN	chr2:19796293del	CanFam3.1	60	0.000198711	1053876	415	2	0.999604	0.000393629	1.89701e-06		0.00018851	811322	306	0	0.999623	0.00037702	0		0.000232831	242554	109	2	0.999543	0.000449179	8.24181e-06
1067	OMIA001552-9615	https://omia.org/OMIA001552/9615/	Neuronal Ceroid Lipofuscinosis 12 (Discovered in the Australian Cattle Dog)	Autosomal recessive	ATP13A2	chr2:81208162C>T	CanFam3.1	61	0.000193978	1053843	393	8	0.99962	0.000372779	7.58838e-06		0.00023226	811223	361	8	0.999545	0.000444805	9.85717e-06		6.59381e-05	242620	32	0	0.999868	0.000131876	0
945	OMIA002089-9615	https://omia.org/OMIA002089/9615/	Spinocerebellar Ataxia with Myokymia and/or Seizures (KCNJ10-related; SCA)	Autosomal recessive	KCNJ10	chr38:22140300C>G	CanFam3.1	62	0.000193969	1053896	383	13	0.999624	0.000363277	1.23305e-05		0.000240874	811248	367	12	0.999533	0.000452178	1.47851e-05		3.70882e-05	242648	16	1	0.99993	6.59345e-05	4.12091e-06
1079	OMIA002148-9615	https://omia.org/OMIA002148/9615/	Deafness and Vestibular Dysfunction (Discovered in the Doberman Pinscher)	Autosomal recessive	MYO7A	chr21:21563111C>T	CanFam3.1	63	0.000187848	1053649	388	4	0.999628	0.000368107	3.79492e-06		0.000196566	811117	315	2	0.999609	0.000388202	2.46477e-06		0.000158693	242532	73	2	0.999691	0.000300898	8.24379e-06
452	OMIA001805-9615	https://omia.org/OMIA001805/9615/	Amelogenesis Imperfecta (Discovered in the Italian Greyhound; AI)	Autosomal recessive	ENAM	chr13:59946493_59946497del	CanFam3.1	64	0.000187716	1051748	347	24	0.999647	0.000329811	2.28111e-05		0.000159953	809358	253	3	0.999684	0.000312495	3.70547e-06		0.000280407	242390	94	21	0.999526	0.000387621	8.65962e-05
43	OMIA001870-9615	https://omia.org/OMIA001870/9615/	Primary Open Angle Glaucoma (Discovered in the Beagle; POAG)	Autosomal recessive	ADAMTS10	chr20:53096339C>T	CanFam3.1	65	0.00016859	1052519	313	21	0.999683	0.000297287	1.99458e-05		0.000174557	810351	263	10	0.999663	0.000324441	1.23362e-05		0.00014862	242168	50	11	0.999748	0.000206416	4.54116e-05
1391	OMIA002484-9615	https://omia.org/OMIA002484/9615/	Bardet-Biedl syndrome 2 or Progressive Retinal Atrophy (Discovered in the Shetland Sheepdog; BBS2-PRA)	Autosomal recessive	BBS2	chr2:59693737G>C	CanFam3.1	66	0.000156503	1053962	328	1	0.999688	0.00031111	9.48505e-07		0.000153396	811378	247	1	0.999694	0.000304327	1.23209e-06		0.000166897	242584	81	0	0.999666	0.000333794	0
271	OMIA000421-9615	https://omia.org/OMIA000421/9615/	Glycogen storage disease VII (GSD VII) or Phosphofructokinase (PFK) Deficiency	Autosomal recessive	PFKM	chr27:6620819C>T	CanFam3.1	67	0.000150812	1053979	310	4	0.999702	0.000294036	3.79401e-06		0.000171877	811353	271	4	0.999661	0.000333897	4.92837e-06		8.03577e-05	242626	39	0	0.999839	0.000160715	0
273	OMIA000536-9615	https://omia.org/OMIA000536/9615/	Congenital Hypothyroidism (Discovered in the Toy Fox and Rat Terrier)	Autosomal recessive	TPO	chr17:784624C>T	CanFam3.1	68	0.000147991	1053809	310	1	0.999705	0.000294084	9.48659e-07		0.000185458	811203	299	1	0.99963	0.000368452	1.23228e-06		2.26695e-05	242606	11	0	0.999955	4.53389e-05	0
1356	OMIA001819-9615	https://omia.org/OMIA001819/9615/	Xanthinuria, Type II (Discovered in the Cavalier King Charles Spaniel)	Autosomal recessive	MOCOS	chr7:53989863del	CanFam3.1	69	0.000142278	1053974	298	1	0.999716	0.000282659	9.48521e-07		0.000123827	811415	199	1	0.999754	0.00024519	1.23211e-06		0.000203991	242559	99	0	0.999592	0.000407982	0
474	OMIA002120-9615	https://omia.org/OMIA002120/9615/	Early-Onset Progressive Polyneuropathy (Discovered in the Greyhound)	Autosomal recessive	NDRG1	chr13:29691070_29691079del10	CanFam3.1	70	0.000140897	1053667	295	1	0.999719	0.000279896	9.488e-07		0.000150365	811115	242	1	0.999701	0.000298265	1.2325e-06		0.000109231	242552	53	0	0.999782	0.000218462	0
819	OMIA001932-9615	https://omia.org/OMIA001932/9615/	Progressive Retinal Atrophy (Discovered in the Swedish Vallhund; MERTK-related)	Autosomal recessive	MERTK	chr17:36338058_36338059ins	CanFam3.1	71	0.000137542	1053957	244	23	0.999747	0.00023145	2.1817e-05		0.000118289	811385	184	4	0.999768	0.00022672	4.9287e-06		0.000201936	242572	60	19	0.999674	0.000247269	7.83018e-05
1097	OMIA002207-9615	https://omia.org/OMIA002207/9615/	Bernard-Soulier Syndrome (Discovered in the Cocker Spaniel)	Autosomal recessive	GP9	chr20:3025814_3028273del	CanFam3.1	72	0.000130398	46001	12	0	0.999739	0.000260796	0		0.000177931	33709	12	0	0.999644	0.000355861	0		0	12292	0	0	1	0	0
336	OMIA001886-9615	https://omia.org/OMIA001886/9615/	Chondrodysplasia, Disproportionate Short-limbed (Discovered in the Norwegian Elkhound; ITGA10-related)	Autosomal recessive	ITGA10	chr17:58703935G>A	CanFam3.1	73	0.000127574	1054025	257	6	0.999751	0.000243766	5.69104e-06		0.000129986	811419	199	6	0.999747	0.000245187	7.39259e-06		0.000119507	242606	58	0	0.999761	0.000239014	0
734	OMIA002110-9615	https://omia.org/OMIA002110/9615/	Spongy Degeneration with Cerebellar Ataxia (Discovered in the Belgian Malinois; ATP1B2-related SDCA2)	Autosomal recessive	ATP1B2	chr5:32551064_32551065ins[LT796559.1:g.50_276]	CanFam3.1	74	0.000127101	1054009	268	0	0.999746	0.000254203	0		9.91848e-05	811455	161	0	0.999802	0.00019837	0		0.000220472	242554	107	0	0.999559	0.000440944	0
631	OMIA001365-9615	https://omia.org/OMIA001365/9615/	Cone Degeneration (Discovered in the Alaskan Malamute)	Autosomal recessive	CNGB3	chr29:32695888_33101135del	CanFam3.1	75	0.000119038	1054038	239	6	0.999768	0.000226694	5.69107e-06		0.000149084	811386	230	6	0.999709	0.000283383	7.3926e-06		1.85444e-05	242652	9	0	0.999963	3.70888e-05	0
551	OMIA001962-9615	https://omia.org/OMIA001962/9615/	Neuronal Ceroid Lipofuscinosis 7 (Discovered in the Chinese Crested Dog and Chihuahua; NCL7)	Autosomal recessive	MFSD8	chr19:13010761del	CanFam3.1	76	0.000116669	1054019	240	3	0.99977	0.000227647	2.84559e-06		0.000143544	811370	227	3	0.999717	0.000279694	3.6964e-06		2.67862e-05	242649	13	0	0.999946	5.35725e-05	0
576	OMIA001525-9615	https://omia.org/OMIA001525/9615/	Canine Leukocyte Adhesion Deficiency (CLAD), Type III	Autosomal recessive	FERMT3	chr18:52835932_52835933insGGCAGCCGTCTT	CanFam3.1	77	0.000116668	1054029	236	5	0.999771	0.000223852	4.74262e-06		0.000109042	811438	171	3	0.999786	0.000210692	3.69635e-06		0.000142175	242591	65	2	0.999724	0.000267867	8.24205e-06
73	OMIA002120-9615	https://omia.org/OMIA002120/9615/	Early-Onset Progressive Polyneuropathy (Discovered in the Alaskan Malamute)	Autosomal recessive	NDRG1	chr13:29714606C>A	CanFam3.1	78	0.000110976	1054054	224	5	0.999783	0.000212467	4.74256e-06		0.000133067	811408	206	5	0.99974	0.000253814	6.16053e-06		3.70883e-05	242646	18	0	0.999926	7.41766e-05	0
752	OMIA002032-9615	https://omia.org/OMIA002032/9615/	Sensory Neuropathy (Discovered in the Border Collie)	Autosomal recessive	FAM134B	chr4:80439639_86910352inv	CanFam3.1	79	0.000106709	1054048	225	0	0.999787	0.000213417	0		7.76235e-05	811484	126	0	0.999845	0.000155247	0		0.000203987	242564	99	0	0.999592	0.000407973	0
89	OMIA001327-9615	https://omia.org/OMIA001327/9615/	Hereditary Footpad Hyperkeratosis (Discovered in the Irish Terrier and Kromfohrländer)	Autosomal recessive	FAM83G	chr5:41055619G>C	CanFam3.1	80	0.000106233	1054070	216	4	0.999791	0.000204877	3.79402e-06		0.00010288	811464	159	4	0.999799	0.000195903	4.92837e-06		0.000117447	242606	57	0	0.999765	0.000234894	0
102	OMIA002015-9615	https://omia.org/OMIA002015/9615/	Dental Hypomineralisation (Discovered in the Border Collie)	Autosomal recessive	FAM20C	chr6:16452327G>A	CanFam3.1	81	0.000100612	1053347	200	6	0.999804	0.000189834	5.69501e-06		3.76053e-05	810996	59	1	0.999926	7.27447e-05	1.23296e-06		0.000311344	242351	141	5	0.999398	0.00058145	2.06188e-05
976	OMIA002146-9615	https://omia.org/OMIA002146/9615/	Lethal Acrodermatitis (Discovered in the Bull Terrier; LAD)	Autosomal recessive	MKLN1	chr14:5731405T>G	CanFam3.1	82	8.86853e-05	1054104	185	1	0.999824	0.000175474	9.48506e-07		6.71492e-05	811518	107	1	0.999867	0.000131834	1.23209e-06		0.000160716	242586	78	0	0.999679	0.000321432	0
900	OMIA001928-9615	https://omia.org/OMIA001928/9615/	Congenital Myasthenic Syndrome (Discovered in the Labrador Retriever)	Autosomal recessive	LOC608697	chr23:27176737T>C	CanFam3.1	83	8.86851e-05	1054105	187	0	0.999823	0.00017737	0		7.02293e-05	811513	114	0	0.99986	0.000140459	0		0.000150413	242592	73	0	0.999699	0.000300826	0
552	OMIA002016-9615	https://omia.org/OMIA002016/9615/	Van den Ende-Gupta Syndrome (VDEGS)	Autosomal recessive	SCARF2	chr26:30237714_30237715del	CanFam3.1	84	8.44389e-05	1053843	170	4	0.999835	0.000161288	3.79501e-06		5.97727e-05	811311	95	1	0.999882	0.000117081	1.23243e-06		0.000166935	242532	75	3	0.999678	0.000309138	1.23655e-05
1037	OMIA002174-9615	https://omia.org/OMIA002174/9615/	Congenital Dyshormonogenic Hypothyroidism with Goiter (Discovered in the Shih Tzu)	Autosomal recessive	SLC5A5	chr20:45024672C>T	CanFam3.1	85	8.34859e-05	1053897	170	3	0.999836	0.00016128	2.84611e-06		9.98192e-05	811307	158	2	0.999803	0.000194709	2.46467e-06		2.88537e-05	242590	12	1	0.999946	4.94635e-05	4.12196e-06
Furrow E, Pfeifer RJ, Osborne CA, Lulich JP. An APRT mutation is strongly associated with and likely causative for 2,8-dihydroxyadenine urolithiasis in dogs. Mol Genet Metab. 2014 Mar;111(3):399-403. doi: 10.1016/j.ymgme.2013.12.002. Epub 2013 Dec 11. PMID: 24359665; PMCID: PMC4314209.	N/A	N/A	2,8-dihydroxyadenine (DHA) Urolithiasis	Autosomal recessive	APRT	chr5:64564628G>A	CanFam3.1	86	8.30655e-05	1053214	169	3	0.999837	0.000160435	2.84796e-06		0.000104821	810736	164	3	0.999794	0.000202244	3.69958e-06		1.031e-05	242478	5	0	0.999979	2.062e-05	0
936	OMIA002088-9615	https://omia.org/OMIA002088/9615/	Focal Non-Epidermolytic Palmoplantar Keratoderma (Discovered in the Dogue de Bordeaux)	Autosomal recessive	KRT16	chr9:[21170012_21170013delinsCGGA;21170030del]	CanFam3.1	87	8.25205e-05	1054112	168	3	0.999838	0.00015935	2.84554e-06		8.00868e-05	811492	124	3	0.999844	0.000152781	3.69632e-06		9.06603e-05	242620	44	0	0.999819	0.000181321	0
269	OMIA001596-9615	https://omia.org/OMIA001596/9615/	Benign Familial Juvenile Epilepsy (Discovered in the Lagotto Romagnolo; BFJE)	Autosomal recessive	LGI2	chr3:85210442A>T	CanFam3.1	88	7.82517e-05	1054128	159	3	0.999846	0.000150812	2.84552e-06		4.31233e-06	811619	7	0	0.999991	8.62466e-06	0		0.000325553	242509	152	3	0.999361	0.000626381	1.23628e-05
25	OMIA001483-9615	https://omia.org/OMIA001483/9615/	Osteogenesis Imperfecta (Discovered in the Dachshund; OI)	Autosomal recessive	SERPINH1	chr21:23033735A>G	CanFam3.1	89	7.73031e-05	1054128	163	0	0.999845	0.000154606	0		9.48712e-05	811473	154	0	0.99981	0.000189742	0		1.85442e-05	242655	9	0	0.999963	3.70883e-05	0
88	OMIA001913-9615	https://omia.org/OMIA001913/9615/	Cerebellar Ataxia (Discovered in the Old English Sheepdog and the Gordon Setter)	Autosomal recessive	RAB24	chr4:36055678A>C	CanFam3.1	90	7.63547e-05	1054130	159	1	0.999848	0.000150812	9.48506e-07		7.70059e-05	811502	123	1	0.999847	0.000151548	1.23209e-06		7.41766e-05	242628	36	0	0.999852	0.000148353	0
947	OMIA002089-9615	https://omia.org/OMIA002089/9615/	Spongy Degeneration with Cerebellar Ataxia (Discovered in Belgian Malinois; KCNJ10-related; SDCA1)	Autosomal recessive	KCNJ10	chr38:22140659T>C	CanFam3.1	91	7.54063e-05	1054131	157	1	0.99985	0.000148916	9.48507e-07		6.65332e-05	811518	106	1	0.999868	0.000130602	1.2321e-06		0.000105084	242613	51	0	0.99979	0.000210167	0
65	OMIA001471-9615	https://omia.org/OMIA001471/9615/	Neonatal Encephalopathy with Seizures (NEWS)	Autosomal recessive	ATF2	chr36:19078954A>C	CanFam3.1	92	7.2561e-05	1054133	153	0	0.999855	0.000145122	0		6.0989e-05	811523	99	0	0.999878	0.000121978	0		0.000111265	242610	54	0	0.999777	0.00022253	0
57	OMIA000667-9615	https://omia.org/OMIA000667/9615/	Mucopolysaccharidosis, Type VII (Discovered in the German Shepherd Dog; MPS VII)	Autosomal recessive	GUSB	chr6:741429C>T	CanFam3.1	93	7.20864e-05	1054140	150	1	0.999857	0.000142276	9.48505e-07		7.39257e-05	811506	120	0	0.999852	0.000147851	0		6.59345e-05	242634	30	1	0.999872	0.000123627	4.12091e-06
585	OMIA002433-9615	https://omia.org/OMIA002433/9615/	Thrombopathia (Discovered in the Eskimo Spitz)	Autosomal recessive	RASGRP2	chr18:52417256dup	CanFam3.1	94	6.5921e-05	1054153	139	0	0.999868	0.000131842	0		8.1318e-05	811496	132	0	0.999837	0.000162636	0		1.44232e-05	242657	7	0	0.999971	2.88465e-05	0
993	OMIA002151-9615	https://omia.org/OMIA002151/9615/	Microphthalmia (Discovered in the Soft-Coated Wheaten Terrier)	Autosomal recessive	RBP4	chr28:7830265_7830267del	CanFam3.1	95	6.49733e-05	1054148	127	5	0.999875	0.000120461	4.74257e-06		3.57311e-05	811560	56	1	0.99993	6.89981e-05	1.23211e-06		0.000162777	242588	71	4	0.999691	0.000292587	1.64838e-05
1233	OMIA002284-9615	https://omia.org/OMIA002284/9615/	Demyelinating Polyneuropathy (Discovered in the Miniature Schnauzer; SBF2-related)	Autosomal recessive	SBF2	chr21:33080022C>A	CanFam3.1	96	6.44986e-05	1054154	130	3	0.999874	0.000123306	2.84552e-06		3.51148e-05	811567	55	1	0.999931	6.77655e-05	1.2321e-06		0.000162777	242587	75	2	0.999683	0.000309069	8.24185e-06
338	OMIA001506-9615	https://omia.org/OMIA001506/9615/	Neuronal Ceroid Lipofuscinosis 8 (Discovered in the Australian Shepherd; NCL8)	Autosomal recessive	CLN8	chr37:30883950G>A	CanFam3.1	97	6.40243e-05	1054154	133	1	0.999873	0.000126151	9.48507e-07		7.76221e-05	811500	124	1	0.999846	0.00015278	1.2321e-06		1.85442e-05	242654	9	0	0.999963	3.70885e-05	0
970	OMIA001373-9615	https://omia.org/OMIA001373/9615/	Hereditary Nasal Parakeratosis (Discovered in the Greyhound; HNPK)	Autosomal recessive	SUV39H2	chr2:21731812_21731815del	CanFam3.1	98	6.02301e-05	1054169	117	5	0.999884	0.000110975	4.74252e-06		7.20774e-05	811514	109	4	0.999861	0.000134298	4.92837e-06		2.06046e-05	242655	8	1	0.999963	3.29674e-05	4.12092e-06
706	OMIA000546-9615	https://omia.org/OMIA000546/9615/	Lamellar Ichthyosis (LI)	Autosomal recessive	TGM1	chr8:4236321_4236320ins	CanFam3.1	99	5.40647e-05	1054178	114	0	0.999892	0.000108129	0		6.89971e-05	811516	112	0	0.999862	0.000137994	0		4.12092e-06	242662	2	0	0.999992	8.24185e-06	0
Goldstein O. Insight into sight: Deciphering the heterogeneity of hereditary retinal degeneration in the canine population. 2014. Dissertation, Cornell University.	N/A	N/A	Progressive Retinal Atrophy 1 (Discovered in the Italian Greyhound; IG-PRA1)	Autosomal recessive		chr11:68594491G>A	CanFam3.1	100	5.35906e-05	1054184	97	8	0.9999	9.20051e-05	7.58805e-06		2.89543e-05	811578	45	1	0.999943	5.54444e-05	1.2321e-06		0.00013599	242606	52	7	0.999757	0.000214287	2.88464e-05
268	OMIA000256-9615	https://omia.org/OMIA000256/9615/	Cystinuria Type I-A (Discovered in the Newfoundland Dog)	Autosomal recessive	SLC3A1	chr10:46706001C>T	CanFam3.1	101	5.26436e-05	1054150	109	1	0.999896	0.00010339	9.48533e-07		3.01872e-05	811553	49	0	0.99994	6.03744e-05	0		0.000127752	242597	60	1	0.999749	0.000247262	4.12103e-06
477	OMIA002433-9615	https://omia.org/OMIA002433/9615/	Thrombopathia (Discovered in the Basset Hound)	Autosomal recessive	RASGRP2	chr18:52417313_52417315del	CanFam3.1	102	5.02707e-05	1054189	102	2	0.999901	9.67473e-05	1.89701e-06		4.92837e-05	811549	78	1	0.999903	9.61031e-05	1.23209e-06		5.35718e-05	242640	24	1	0.999897	9.89018e-05	4.12091e-06
369	OMIA001000-9615	https://omia.org/OMIA001000/9615/	Glanzmann Thrombasthenia, Type I (Discovered in the Great Pyrenees)	Autosomal recessive	ITGA2B	chr9:19057144_19057157dup	CanFam3.1	103	4.55282e-05	1054196	96	0	0.999909	9.10564e-05	0		4.49714e-05	811554	73	0	0.99991	8.99428e-05	0		4.73904e-05	242642	23	0	0.999905	9.47809e-05	0
282	OMIA000882-9615	https://omia.org/OMIA000882/9615/	Rod-Cone Dysplasia 1 (Discovered in the Irish Setter; rcd1)	Autosomal recessive	PDE6B	chr3:91747713C>T	CanFam3.1	104	4.45798e-05	1054198	90	2	0.999913	8.53655e-05	1.89701e-06		5.54443e-05	811538	86	2	0.999892	0.00010596	2.46419e-06		8.24185e-06	242660	4	0	0.999984	1.64837e-05	0
77	OMIA001335-9615	https://omia.org/OMIA001335/9615/	Renal Cystadenocarcinoma and Nodular Dermatofibrosis (RCND)	Autosomal dominant	FLCN	chr5:42186445A>G	CanFam3.1	105	4.22084e-05	1054203	89	0	0.999916	8.44168e-05	0		4.25072e-05	811559	69	0	0.999915	8.50143e-05	0		4.12092e-05	242644	20	0	0.999918	8.24185e-05	0
480	OMIA000831-9615	https://omia.org/OMIA000831/9615/	X-Linked Progressive Retinal Atrophy 1 (XLPRA1)	X-linked recessive	RPGR	chrX:33126490_33126494del	ROS_Cfam_1.0	106	4.07859e-05	1054226	36	25	0.999942	3.41463e-05	2.37127e-05		5.17482e-05	811563	36	24	0.999926	4.43556e-05	2.95704e-05		4.12092e-06	242663	0	1	0.999996	0	4.12092e-06
641	OMIA001523-9615	https://omia.org/OMIA001523/9615/	Oculoskeletal Dysplasia (OSD2)	Autosomal recessive	COL9A2	chr15:2645695_2646961del	CanFam3.1	107	3.84169e-05	1054144	77	2	0.999925	7.30396e-05	1.89713e-06		4.00454e-05	811515	63	1	0.999921	7.76265e-05	1.23217e-06		3.29701e-05	242629	14	1	0.999938	5.76977e-05	4.12126e-06
735	OMIA001371-9615	https://omia.org/OMIA001371/9615/	L-2-Hydroxyglutaric Aciduria (Discovered in the Staffordshire Bull Terrier)	Autosomal recessive	L2HGDH	chr8:26723470_26723472delinsAAG	CanFam3.1	108	3.79403e-05	1054208	78	1	0.999925	7.39836e-05	9.48508e-07		3.8195e-05	811563	62	0	0.999924	7.639e-05	0		3.70886e-05	242645	16	1	0.99993	6.59353e-05	4.12096e-06
794	OMIA002119-9615	https://omia.org/OMIA002119/9615/	Leonberger Polyneuropathy, Type 2 (LPN2)	Autosomal dominant (Incomplete penetrance)	GJA9	chr15:3863524_3863525del	CanFam3.1	109	3.41474e-05	1054185	64	4	0.999935	6.07065e-05	3.79416e-06		4.37409e-05	811530	63	4	0.999917	7.76247e-05	4.92855e-06		2.06053e-06	242655	1	0	0.999996	4.12106e-06	0
895	OMIA000844-9615	https://omia.org/OMIA000844/9615/	Pyruvate Kinase (PK) Deficiency (Discovered in the Beagle)	Autosomal recessive	PKLR	chr7:42268927G>A	CanFam3.1	110	3.27794e-05	1052420	69	0	0.999934	6.55589e-05	0		3.20897e-05	810176	52	0	0.999936	6.41795e-05	0		3.50861e-05	242244	17	0	0.99993	7.01723e-05	0
683	OMIA000366-9615	https://omia.org/OMIA000366/9615/	Fanconi Syndrome	Autosomal recessive	FAN1	chr3:38013703_38014019del	CanFam3.1	111	3.27341e-05	1053879	65	2	0.999936	6.1673e-05	1.89763e-06		2.21848e-05	811329	36	0	0.999956	4.43697e-05	0		6.80185e-05	242550	29	2	0.999872	0.000119548	8.24467e-06
368	OMIA000703-9615	https://omia.org/OMIA000703/9615/	Narcolepsy (Discovered in the Labrador Retriever)	Autosomal recessive	HCRTR2	chr12:22620881G>A	CanFam3.1	112	3.08264e-05	1054228	63	1	0.999939	5.97557e-05	9.48504e-07		3.26505e-05	811575	51	1	0.999936	6.28367e-05	1.23209e-06		2.47254e-05	242653	12	0	0.999951	4.94509e-05	0
968	OMIA001058-9615	https://omia.org/OMIA001058/9615/	Von Willebrand's Disease, Type 3 (Discovered in the Shetland Sheepdog; vWD 3)	Autosomal recessive	VWF	chr27:38868884del	CanFam3.1	113	2.98781e-05	1054222	59	2	0.999942	5.59622e-05	1.89702e-06		2.46421e-05	811582	36	2	0.999953	4.43557e-05	2.46421e-06		4.73908e-05	242640	23	0	0.999905	9.47817e-05	0
1151	OMIA001928-9615	https://omia.org/OMIA001928/9615/	Congenital Myasthenic Syndrome (Discovered in the Golden Retriever; COLQ-related)	Autosomal recessive	LOC608697	chr23:27175559G>A	CanFam3.1	114	2.94037e-05	1054226	62	0	0.999941	5.88075e-05	0		2.71061e-05	811580	44	0	0.999946	5.42123e-05	0		3.70883e-05	242646	18	0	0.999926	7.41766e-05	0
59	OMIA001553-9615	https://omia.org/OMIA001553/9615/	Canine Multifocal Retinopathy 2 (Discovered in the Coton de Tulear; CMR2)	Autosomal recessive	BEST1	chr18:54476143C>T	CanFam3.1	115	2.84561e-05	1054198	54	3	0.999946	5.1221e-05	2.84561e-06		3.01873e-05	811554	43	3	0.999943	5.29818e-05	3.6964e-06		2.26659e-05	242644	11	0	0.999955	4.53318e-05	0
1168	OMIA002251-9615	https://omia.org/OMIA002251/9615/	Lung Developmental Disease (Discovered in the Airedale Terrier)	Autosomal recessive	LAMP3	chr34:16092728C>T	CanFam3.1	116	2.65581e-05	1054236	56	0	0.999947	5.31162e-05	0		2.7106e-05	811583	44	0	0.999946	5.42121e-05	0		2.47254e-05	242653	12	0	0.999951	4.94509e-05	0
531	OMIA000526-9615	https://omia.org/OMIA000526/9615/	Hypomyelination (Discovered in the Weimaraner)	Autosomal recessive	FNIP2	chr15:55928287del	CanFam3.1	117	2.60844e-05	1054217	53	1	0.999949	5.02717e-05	9.48523e-07		2.58745e-05	811568	40	1	0.999949	4.92848e-05	1.23212e-06		2.67862e-05	242649	13	0	0.999946	5.35725e-05	0
988	OMIA002196-9615	https://omia.org/OMIA002196/9615/	Deafness and Vestibular Dysfunction (Discovered in the Doberman Pinscher; PTPRQ-related)	Autosomal recessive	PTPRQ	chr15:22989897_22989898insA	CanFam3.1	118	2.51354e-05	1054238	51	1	0.999951	4.83738e-05	9.48506e-07		2.27937e-05	811590	35	1	0.999956	4.31233e-05	1.23209e-06		3.29674e-05	242648	16	0	0.999934	6.59348e-05	0
105	OMIA001820-9615	https://omia.org/OMIA001820/9615/	Spinocerebellar Ataxia (Late-Onset Ataxia; CAPN1-related; SCA/LOA)	Autosomal recessive	CAPN1	chr18:52009339C>T	CanFam3.1	119	2.46611e-05	1054238	52	0	0.999951	4.93223e-05	0		1.78654e-05	811597	29	0	0.999964	3.57307e-05	0		4.73906e-05	242641	23	0	0.999905	9.47813e-05	0
609	OMIA000698-9615	https://omia.org/OMIA000698/9615/	Myotonia Congenita (Discovered in the Australian Cattle Dog)	Autosomal recessive	CLCN1	chr16:6344748_6344749insT	CanFam3.1	120	2.41871e-05	1054232	51	0	0.999952	4.83741e-05	0		1.29371e-05	811599	21	0	0.999974	2.58742e-05	0		6.18141e-05	242633	30	0	0.999876	0.000123628	0
109	OMIA002084-9615	https://omia.org/OMIA002084/9615/	Paroxysmal Dyskinesia (Discovered in the Irish Soft Coated Wheaten Terrier; PIGN-related; PxD)	Autosomal recessive	PIGN	chr1:14705240C>T	CanFam3.1	121	2.37201e-05	1053911	48	1	0.999954	4.55425e-05	9.48803e-07		7.39523e-06	811322	12	0	0.999985	1.47905e-05	0		7.83098e-05	242589	36	1	0.999848	0.000148377	4.12157e-06
370	OMIA001431-9615	https://omia.org/OMIA001431/9615/	Hereditary Vitamin D-Resistant Rickets Type II	Autosomal recessive	VDR	chr27:6895070del	CanFam3.1	122	1.94445e-05	1054243	41	0	0.999961	3.8889e-05	0		1.84816e-05	811589	30	0	0.999963	3.69632e-05	0		2.2665e-05	242654	11	0	0.999955	4.533e-05	0
44	OMIA000418-9615	https://omia.org/OMIA000418/9615/	Glycogen Storage Disease, Type Ia (GSD Ia)	Autosomal recessive	G6PC	chr9:20138777C>G	CanFam3.1	123	1.94443e-05	1054252	41	0	0.999961	3.88886e-05	0		1.47851e-05	811604	24	0	0.99997	2.95702e-05	0		3.50277e-05	242648	17	0	0.99993	7.00554e-05	0
277	OMIA000710-9615	https://omia.org/OMIA000710/9615/	Familial Nephropathy (Discovered in the English Cocker Spaniel; FN)	Autosomal recessive	COL4A4	chr25:39953906T>A	CanFam3.1	124	1.89701e-05	1054253	40	0	0.999962	3.79401e-05	0		1.78653e-05	811599	29	0	0.999964	3.57307e-05	0		2.2665e-05	242654	11	0	0.999955	4.533e-05	0
1305	OMIA002324-9615	https://omia.org/OMIA002324/9615/	Juvenile Encephalopathy (Discovered in the Parson Russell Terrier)	Autosomal recessive	PITRM1	chr2:32188565_32188570del	CanFam3.1	125	1.84959e-05	1054250	39	0	0.999963	3.69918e-05	0		1.90975e-05	811593	31	0	0.999962	3.8195e-05	0		1.64836e-05	242657	8	0	0.999967	3.29673e-05	0
359	OMIA001876-9615	https://omia.org/OMIA001876/9615/	Progressive Retinal Atrophy (Discovered in the Basenji; SAG-related)	Autosomal recessive	SAG	chr25:44843440T>C	CanFam3.1	126	1.84958e-05	1054253	39	0	0.999963	3.69916e-05	0		6.7765e-06	811617	11	0	0.999986	1.3553e-05	0		5.76929e-05	242636	28	0	0.999885	0.000115386	0
1096	OMIA002206-9615	https://omia.org/OMIA002206/9615/	Primary Ciliary Dyskinesia (Discovered in the Alaskan Malamute; NME5-related; PCD)	Autosomal recessive	NME5	chr11:25792084del	CanFam3.1	127	1.80216e-05	1054255	34	2	0.999966	3.22492e-05	1.89701e-06		1.3553e-05	811606	22	0	0.999973	2.7106e-05	0		3.29675e-05	242649	12	2	0.999942	4.94513e-05	8.24188e-06
614	OMIA000685-9615	https://omia.org/OMIA000685/9615/	Congenital Myasthenic Syndrome (Discovered in the Jack Russell Terrier; CHRNE-related; CMS)	Autosomal recessive	CHRNE	chr5:31705136_31705137insC	CanFam3.1	128	1.75498e-05	1054109	37	0	0.999965	3.50995e-05	0		1.91001e-05	811485	31	0	0.999962	3.82001e-05	0		1.23645e-05	242624	6	0	0.999975	2.4729e-05	0
971	OMIA001506-9615	https://omia.org/OMIA001506/9615/	Neuronal Ceroid Lipofuscinosis 8 (Discovered in the Saluki; NCL8)	Autosomal recessive	CLN8	chr37:30874636dupT	CanFam3.1	129	1.75473e-05	1054254	37	0	0.999965	3.50947e-05	0		2.03295e-05	811594	33	0	0.999959	4.06591e-05	0		8.24185e-06	242660	4	0	0.999984	1.64837e-05	0
918	OMIA000830-9615	https://omia.org/OMIA000830/9615/	Progressive Retinal Atrophy (Discovered in the Papillon and Phalène; CNGB1-related; PAP1_PRA)	Autosomal recessive	CNGB1	chr2:58622673_58622675delinsCTAGCTAC	CanFam3.1	130	1.75473e-05	1054258	33	2	0.999967	3.13006e-05	1.89701e-06		1.90974e-05	811599	27	2	0.999964	3.32665e-05	2.46418e-06		1.23627e-05	242659	6	0	0.999975	2.47254e-05	0
685	OMIA001976-9615	https://omia.org/OMIA001976/9615/	Primary Open Angle Glaucoma (Discovered in Basset Fauve de Bretagne; ADAMTS17-related; POAG)	Autosomal recessive	ADAMTS17	chr3:40614853_40614872del	CanFam3.1	131	1.7076e-05	1054076	34	1	0.999967	3.22547e-05	9.48667e-07		1.72526e-05	811445	28	0	0.999965	3.45052e-05	0		1.64855e-05	242631	6	1	0.999971	2.47282e-05	4.12137e-06
266	OMIA001540-9615	https://omia.org/OMIA001540/9615/	Primary Ciliary Dyskinesia (Discovered in the Old English Sheepdog; CCDC39-related PCD)	Autosomal recessive	CCDC39	chr34:13952270G>A	CanFam3.1	132	1.65988e-05	1054257	35	0	0.999967	3.31976e-05	0		1.23209e-05	811608	20	0	0.999975	2.46418e-05	0		3.09069e-05	242649	15	0	0.999938	6.18139e-05	0
26	OMIA001461-9615	https://omia.org/OMIA001461/9615/	GM2 Gangliosidosis (Discovered in the Japanese Chin)	Autosomal recessive	HEXA	chr30:35841247C>T	CanFam3.1	133	1.56504e-05	1054253	33	0	0.999969	3.13008e-05	0		1.72494e-05	811593	28	0	0.999966	3.44989e-05	0		1.03023e-05	242660	5	0	0.999979	2.06045e-05	0
29	OMIA001346-9615	https://omia.org/OMIA001346/9615/	Dominant Progressive Retinal Atrophy (DPRA)	Autosomal dominant	RHO	chr20:5637394G>C	CanFam3.1	134	1.47019e-05	1054257	29	1	0.999972	2.75067e-05	9.48508e-07		1.47851e-05	811602	24	0	0.99997	2.95703e-05	0		1.44234e-05	242655	5	1	0.999975	2.06049e-05	4.12098e-06
803	OMIA001339-9615	https://omia.org/OMIA001339/9615/	Von Willebrand's Disease, Type 2 (vWD 2)	Autosomal recessive	VWF	chr27:38887211T>G	CanFam3.1	135	1.42278e-05	1054246	30	0	0.999972	2.84555e-05	0		1.17051e-05	811595	19	0	0.999977	2.34101e-05	0		2.26653e-05	242651	11	0	0.999955	4.53305e-05	0
693	OMIA000078-9615	https://omia.org/OMIA000078/9615/	Bandera's Neonatal Ataxia (BNAt)	Autosomal recessive	GRM1	chr1:37564500_37564501ins	CanFam3.1	136	1.37534e-05	1054259	29	0	0.999972	2.75067e-05	0		1.2937e-05	811606	21	0	0.999974	2.5874e-05	0		1.64839e-05	242653	8	0	0.999967	3.29678e-05	0
455	OMIA000155-9615	https://omia.org/OMIA000155/9615/	Complement 3 (C3) Deficiency	Autosomal recessive	C3	chr20:53573746del	CanFam3.1	137	1.28049e-05	1054259	27	0	0.999974	2.56097e-05	0		1.41691e-05	811600	23	0	0.999972	2.83383e-05	0		8.24188e-06	242659	4	0	0.999984	1.64838e-05	0
1301	OMIA002320-9615	https://omia.org/OMIA002320/9615/	Progressive Retinal Atrophy (Discovered in the Lapponian Herder; IFT122-PRA)	Autosomal recessive	IFT122	chr20:5648046C>T	CanFam3.1	138	1.28048e-05	1054265	27	0	0.999974	2.56096e-05	0		9.2407e-06	811612	15	0	0.999982	1.84814e-05	0		2.47254e-05	242653	12	0	0.999951	4.94509e-05	0
1253	OMIA002289-9615	https://omia.org/OMIA002289/9615/	Progressive Retinal Atrophy (Discovered in the Lhasa Apso; IMPG2-related PRA4)	Autosomal recessive	IMPG2	chr33:7785475_7785476ins	CanFam3.1	139	1.23316e-05	1054180	20	3	0.999978	1.89717e-05	2.84575e-06		1.29382e-05	811534	15	3	0.999978	1.84831e-05	3.69662e-06		1.03029e-05	242646	5	0	0.999979	2.06057e-05	0
94	OMIA001954-9615	https://omia.org/OMIA001954/9615/	Lagotto Storage Disease (LSD)	Autosomal recessive	ATG4D	chr20:50618958C>T	CanFam3.1	140	1.23305e-05	1054266	26	0	0.999975	2.46611e-05	0		1.23209e-06	811625	2	0	0.999998	2.46419e-06	0		4.94509e-05	242641	24	0	0.999901	9.89018e-05	0
578	OMIA001097-9615	https://omia.org/OMIA001097/9615/	Alaskan Husky Encephalopathy (AHE), Subacute Necrotising Encephalopathy	Autosomal recessive	SLC19A3	chr25:40417443delinsTTGCA	CanFam3.1	141	1.13821e-05	1054264	24	0	0.999977	2.27642e-05	0		1.47851e-05	811602	24	0	0.99997	2.95703e-05	0		0	242662	0	0	1	0	0
51	OMIA000578-9615	https://omia.org/OMIA000578/9615/	Globoid Cell Leukodystrophy (Discovered in Terriers)	Autosomal recessive	GALC	chr8:59311801T>G	CanFam3.1	142	1.1382e-05	1054269	24	0	0.999977	2.27641e-05	0		1.10888e-05	811610	18	0	0.999978	2.21776e-05	0		1.23627e-05	242659	6	0	0.999975	2.47254e-05	0
1021	OMIA002162-9615	https://omia.org/OMIA002162/9615/	Hypophosphatasia (Discovered in the Karelian Bear Dog; ALPL-related)	Autosomal recessive	ALPL	chr2:77561953A>C	CanFam3.1	143	1.09078e-05	1054264	23	0	0.999978	2.18157e-05	0		4.9284e-06	811615	8	0	0.99999	9.85679e-06	0		3.09069e-05	242649	15	0	0.999938	6.18139e-05	0
1218	OMIA002279-9615	https://omia.org/OMIA002279/9615/	Hereditary Ataxia (Discovered the in Belgian Malinois; SLC12A6-related)	Autosomal recessive	SLC12A6	chr30:774122_774125delinsCATCTCACTCAT	CanFam3.1	144	1.08549e-05	46061	1	0	0.999978	2.17099e-05	0		0	33766	0	0	1	0	0		4.06636e-05	12295	1	0	0.999919	8.13273e-05	0
100	OMIA000437-9615	https://omia.org/OMIA000437/9615/	Hemophilia A (Discovered in the German Shepherd Dog; F8 p.C548Y)	X-linked recessive	F8	chrX:122975611C>T	CanFam3.1	145	1.04335e-05	1054278	6	8	0.999987	5.69102e-06	7.58803e-06		1.23209e-05	811615	4	8	0.999985	4.92837e-06	9.85674e-06		4.12091e-06	242663	2	0	0.999992	8.24181e-06	0
582	OMIA001669-9615	https://omia.org/OMIA001669/9615/	Rod-Cone Dysplasia 1a (Discovered in the Sloughi; rcd1a)	Autosomal recessive	PDE6B	chr3:91747685_91747686insACTTCAGG	CanFam3.1	146	9.01428e-06	1053864	19	0	0.999982	1.80286e-05	0		8.01158e-06	811313	13	0	0.999984	1.60232e-05	0		1.23682e-05	242551	6	0	0.999975	2.47365e-05	0
802	OMIA002122-9615	https://omia.org/OMIA002122/9615/	Limb-girdle Muscular Dystrophy, Type 2F (Discovered in the Boston Terrier)	Autosomal recessive	SGCD	chr4:53353932_53353933del	CanFam3.1	147	8.06228e-06	1054275	17	0	0.999984	1.61246e-05	0		8.0086e-06	811615	13	0	0.999984	1.60172e-05	0		8.24185e-06	242660	4	0	0.999984	1.64837e-05	0
898	OMIA000844-9615	https://omia.org/OMIA000844/9615/	Pyruvate Kinase (PK) Deficiency (Discovered in the West Highland White Terrier)	Autosomal recessive	PKLR	chr7:42269752_42269757dup	CanFam3.1	148	7.58819e-06	1054255	14	1	0.999986	1.32793e-05	9.48524e-07		8.00881e-06	811594	11	1	0.999985	1.35534e-05	1.23212e-06		6.18139e-06	242661	3	0	0.999988	1.23628e-05	0
700	OMIA001297-9615	https://omia.org/OMIA001297/9615/	Early Retinal Degeneration (Discovered in the Norwegian Elkhound; erd)	Autosomal recessive	STK38L	chr27:20447905_20447906ins	CanFam3.1	149	6.63958e-06	1054270	14	0	0.999987	1.32792e-05	0		8.62473e-06	811606	14	0	0.999983	1.72495e-05	0		0	242664	0	0	1	0	0
27	OMIA001365-9615	https://omia.org/OMIA001365/9615/	Cone Degeneration (Discovered in the German Shorthaired Pointer; CNGB3-related)	Autosomal recessive	CNGB3	chr29:32837065C>T	CanFam3.1	150	6.63957e-06	1054271	14	0	0.999987	1.32791e-05	0		3.69631e-06	811614	6	0	0.999993	7.39262e-06	0		1.64836e-05	242657	8	0	0.999967	3.29673e-05	0
Zeng R. Molecular genetic studies in canine inherited diseases including neonatal cerebellar ataxia, degenerative myelopathy and multiple system degeneration. 2013. Dissertation, University of Missouri.	OMIA001468-9615	https://omia.org/OMIA001468/9615/	Canine Multiple Systems Degeneration (Discovered in the Chinese Crested Dog; CMSD)	Autosomal recessive	SERAC1	chr1:47647259_47647262delGTAA	CanFam3.1	151	6.16529e-06	1054276	13	0	0.999988	1.23306e-05	0		7.39258e-06	811613	12	0	0.999985	1.47852e-05	0		2.06046e-06	242663	1	0	0.999996	4.12092e-06	0
457	OMIA002092-9615	https://omia.org/OMIA002092/9615/	Neonatal Cerebellar Cortical Degeneration (SPTBN2-related; NCCD)	Autosomal recessive	SPTBN2	chr18:50666027_50666034del	CanFam3.1	152	6.16527e-06	1054279	13	0	0.999988	1.23305e-05	0		2.46419e-06	811623	4	0	0.999995	4.92837e-06	0		1.85441e-05	242656	9	0	0.999963	3.70882e-05	0
95	OMIA001975-9615	https://omia.org/OMIA001975/9615/	Neuroaxonal Dystrophy (Discovered in the Spanish Water Dog; NAD)	Autosomal recessive	TECPR2	chr8:70433320C>T	CanFam3.1	153	5.69124e-06	1054240	10	1	0.99999	9.48541e-06	9.48541e-07		3.69643e-06	811588	4	1	0.999994	4.92858e-06	1.23214e-06		1.23631e-05	242652	6	0	0.999975	2.47262e-05	0
737	OMIA001554-9615	https://omia.org/OMIA001554/9615/	Canine Multifocal Retinopathy 3 (Discovered in the Lapponian Herder; CMR3)	Autosomal recessive	BEST1	chr18:54470590del	CanFam3.1	154	5.69116e-06	1054255	12	0	0.999989	1.13823e-05	0		2.46424e-06	811606	4	0	0.999995	4.92848e-06	0		1.64842e-05	242649	8	0	0.999967	3.29683e-05	0
278	OMIA000710-9615	https://omia.org/OMIA000710/9615/	Familial Nephropathy (Discovered in the English Springer Spaniel; FN)	Autosomal recessive	COL4A4	chr25:39893376G>A	CanFam3.1	155	5.69104e-06	1054276	12	0	0.999989	1.13821e-05	0		3.08024e-06	811619	5	0	0.999994	6.16049e-06	0		1.44232e-05	242657	7	0	0.999971	2.88465e-05	0
479	OMIA001058-9615	https://omia.org/OMIA001058/9615/	Von Willebrand's Disease, Type 3 (Discovered in the Scottish Terrier; vWD 3)	Autosomal recessive	VWF	chr27:38848107del	CanFam3.1	156	5.69104e-06	1054277	12	0	0.999989	1.13821e-05	0		3.69629e-06	811619	6	0	0.999993	7.39258e-06	0		1.23628e-05	242658	6	0	0.999975	2.47255e-05	0
1036	OMIA001786-9615	https://omia.org/OMIA001786/9615/	Intestinal Cobalamin Malabsorption (Discovered in the Komondor; CUBN-related)	Autosomal recessive	CUBN	chr2:19981457G>A	CanFam3.1	157	5.69103e-06	1054278	12	0	0.999989	1.13821e-05	0		4.31234e-06	811618	7	0	0.999991	8.62467e-06	0		1.03023e-05	242660	5	0	0.999979	2.06045e-05	0
470	OMIA000683-9615	https://omia.org/OMIA000683/9615/	Muscular Hypertrophy (Double Muscling)	Autosomal recessive	MSTN	chr37:729362_729363del	CanFam3.1	158	5.69102e-06	1054280	12	0	0.999989	1.1382e-05	0		6.7765e-06	811617	11	0	0.999986	1.3553e-05	0		2.06046e-06	242663	1	0	0.999996	4.12092e-06	0
547	OMIA001977-9615	https://omia.org/OMIA001977/9615/	Progressive Retinal Atrophy (Discovered in the Shetland Sheepdog; CNGA1-PRA)	Autosomal recessive	CNGA1	chr13:43831897_43831900del	CanFam3.1	159	5.46345e-06	1006678	11	0	0.999989	1.09269e-05	0		3.86525e-06	776141	6	0	0.999992	7.73049e-06	0		1.0844e-05	230537	5	0	0.999978	2.1688e-05	0
38	OMIA000341-9615	https://omia.org/OMIA000341/9615/	Dystrophic Epidermolysis Bullosa (Discovered in the Golden Retriever)	Autosomal recessive	COL7A1	chr20:40538034G>A	CanFam3.1	160	5.21862e-06	1053908	11	0	0.99999	1.04372e-05	0		4.93013e-06	811330	8	0	0.99999	9.86026e-06	0		6.1835e-06	242578	3	0	0.999988	1.2367e-05	0
961	OMIA002137-9615	https://omia.org/OMIA002137/9615/	Nemaline Myopathy (Discovered in the American Bulldog; NEB-related)	Autosomal recessive	NEB	chr19:52734272G>T	CanFam3.1	161	5.21682e-06	1054271	11	0	0.99999	1.04336e-05	0		6.77658e-06	811608	11	0	0.999986	1.35532e-05	0		0	242663	0	0	1	0	0
565	OMIA002095-9615	https://omia.org/OMIA002095/9615/	Juvenile Myoclonic Epilepsy (Discovered in the Rhodesian Ridgeback; JME)	Autosomal recessive	DIRAS1	chr20:56474668_56474671del	CanFam3.1	162	5.21678e-06	1054280	11	0	0.99999	1.04336e-05	0		2.46419e-06	811622	4	0	0.999995	4.92838e-06	0		1.44232e-05	242658	7	0	0.999971	2.88464e-05	0
69	OMIA001506-9615	https://omia.org/OMIA001506/9615/	Neuronal Ceroid Lipofuscinosis 8 (Discovered in the English Setter; NCL8)	Autosomal recessive	CLN8	chr37:30874779T>C	CanFam3.1	163	5.21677e-06	1054281	11	0	0.99999	1.04335e-05	0		4.92837e-06	811620	8	0	0.99999	9.85673e-06	0		6.18139e-06	242661	3	0	0.999988	1.23628e-05	0
537	OMIA001140-9615	https://omia.org/OMIA001140/9615/	Cleft Lip with/without Palate and Syndactyly (ADAMTS20-related)	Autosomal recessive	ADAMTS20	chr27:10553479_10553480del	CanFam3.1	164	5.21677e-06	1054282	11	0	0.99999	1.04335e-05	0		3.08023e-06	811623	5	0	0.999994	6.16046e-06	0		1.23627e-05	242659	6	0	0.999975	2.47254e-05	0
340	OMIA001967-9615	https://omia.org/OMIA001967/9615/	Muscular Dystrophy, Ullrich Type (Discovered in the Landseer)	Autosomal recessive	COL6A1	chr31:39303964G>T	CanFam3.1	165	4.74694e-06	1053301	10	0	0.999991	9.49387e-06	0		4.31664e-06	810809	7	0	0.999991	8.63328e-06	0		6.18569e-06	242492	3	0	0.999988	1.23714e-05	0
342	OMIA002028-9615	https://omia.org/OMIA002028/9615/	Myeloperoxidase Deficiency (Discovered in the Italian Hound)	Autosomal recessive	MPO	chr9:32929382G>A	CanFam3.1	166	4.74432e-06	1053882	10	0	0.999991	9.48864e-06	0		4.93043e-06	811280	8	0	0.99999	9.86086e-06	0		4.12194e-06	242602	2	0	0.999992	8.24389e-06	0
113	OMIA002105-9615	https://omia.org/OMIA002105/9615/	Neuroaxonal Dystrophy (Discovered in the Papillon; PLA2G6-related; NAD)	Autosomal recessive	PLA2G6	chr10:26544820G>A	CanFam3.1	167	4.74368e-06	1054025	10	0	0.999991	9.48735e-06	0		5.54572e-06	811427	9	0	0.999989	1.10914e-05	0		2.06101e-06	242598	1	0	0.999996	4.12203e-06	0
466	OMIA001577-9615	https://omia.org/OMIA001577/9615/	Glycogen Storage Disease, Type IIIa (GSD IIIa)	Autosomal recessive	AGL	chr6:50050457del	CanFam3.1	168	4.74263e-06	1054257	10	0	0.999991	9.48526e-06	0		1.23212e-06	811606	2	0	0.999998	2.46424e-06	0		1.6484e-05	242651	8	0	0.999967	3.29681e-05	0
1291	OMIA002315-9615	https://omia.org/OMIA002315/9615/	Pituitary Dwarfism (Discovered in the Karelian Bear Dog; POU1F1-related)	Autosomal recessive	POU1F1	chr31:784534C>A	CanFam3.1	169	4.74259e-06	1054266	10	0	0.999991	9.48518e-06	0		1.84817e-06	811610	3	0	0.999996	3.69634e-06	0		1.44233e-05	242656	7	0	0.999971	2.88466e-05	0
Kennel Club Canine Genetics Centre, University of Cambridge. Manuscript in preparation.	N/A	N/A	Shaking Puppy Syndrome (Discovered in the Border Terrier)	Autosomal recessive				170	4.74253e-06	1054279	10	0	0.999991	9.48507e-06	0		6.16048e-07	811624	1	0	0.999999	1.2321e-06	0		1.85442e-05	242655	9	0	0.999963	3.70883e-05	0
1358	OMIA002445-9615	https://omia.org/OMIA002445/9615/	Xanthinuria, Type 1 (Discovered in mixed breed dogs)	Autosomal recessive	XDH	chr17:24941551C>T	CanFam3.1	171	4.74251e-06	1054283	10	0	0.999991	9.48503e-06	0		6.16046e-06	811618	10	0	0.999988	1.23209e-05	0		0	242665	0	0	1	0	0
353	OMIA002539-9615	https://omia.org/OMIA002539/9615/	Acute Respiratory Distress Syndrome (Discovered in the Dalmatian; ARDS)	Autosomal recessive	ANLN	chr14:47812143C>T	CanFam3.1	172	4.26865e-06	1054189	9	0	0.999991	8.5373e-06	0		2.46436e-06	811567	4	0	0.999995	4.92871e-06	0		1.03039e-05	242622	5	0	0.999979	2.06078e-05	0
1262	OMIA002294-9615	https://omia.org/OMIA002294/9615/	Inflammatory Myopathy (Discovered in the Dutch Shepherd Dog; SLC25A12-related)	Autosomal recessive	SLC25A12	chr36:16219219A>G	CanFam3.1	173	3.31976e-06	1054285	7	0	0.999993	6.63953e-06	0		4.31233e-06	811620	7	0	0.999991	8.62465e-06	0		0	242665	0	0	1	0	0
463	OMIA001462-9615	https://omia.org/OMIA001462/9615/	GM2 Gangliosidosis (Discovered in the Toy Poodle)	Autosomal recessive	HEXB	chr2:57225684del	CanFam3.1	174	3.31976e-06	1054286	7	0	0.999993	6.63952e-06	0		4.31232e-06	811621	7	0	0.999991	8.62464e-06	0		0	242665	0	0	1	0	0
917	OMIA001947-9615	https://omia.org/OMIA001947/9615/	Dandy-Walker-Like Malformation (Discovered in the Eurasier; DWLM)	Autosomal recessive	VLDLR	chr1:91266144del	CanFam3.1	175	2.84556e-06	1054269	6	0	0.999994	5.69111e-06	0		1.23212e-06	811609	2	0	0.999998	2.46423e-06	0		8.24185e-06	242660	4	0	0.999984	1.64837e-05	0
937	OMIA001973-9615	https://omia.org/OMIA001973/9615/	Ichthyosis (Discovered in the Great Dane; SLC27A4-related)	Autosomal recessive	SLC27A4	chr9:55168916C>T	CanFam3.1	176	2.84551e-06	1054285	6	0	0.999994	5.69103e-06	0		1.84814e-06	811623	3	0	0.999996	3.69628e-06	0		6.18136e-06	242662	3	0	0.999988	1.23627e-05	0
Haysom LZ, Kennerly RM, Müller RD, Smith-Carr S, Christopherson PW, Boudreaux MK. Identification and Characterization of Glanzmann Thrombasthenia in 2 Closely Related Mixed-breed Dogs. J Vet Intern Med. 2016 Mar-Apr;30(2):642-6. doi: 10.1111/jvim.13825. Epub 2016 Jan 14. PMID: 26764135; PMCID: PMC4913590.	OMIA001000-9615	https://omia.org/OMIA001000/9615/	Glanzmann Thrombasthenia, Type I (Discovered in mixed breed dogs)	Autosomal recessive	ITGA2B	chr9:19057141C>T	CanFam3.1	177	2.37145e-06	1054201	5	0	0.999995	4.74291e-06	0		2.46439e-06	811556	4	0	0.999995	4.92878e-06	0		2.06062e-06	242645	1	0	0.999996	4.12123e-06	0
64	OMIA000703-9615	https://omia.org/OMIA000703/9615/	Narcolepsy (Discovered in Dachshunds)	Autosomal recessive	HCRTR2	chr12:22517939G>A	CanFam3.1	178	2.37127e-06	1054284	5	0	0.999995	4.74253e-06	0		2.4642e-06	811620	4	0	0.999995	4.92839e-06	0		2.06045e-06	242664	1	0	0.999996	4.12091e-06	0
37	OMIA001318-9615	https://omia.org/OMIA001318/9615/	Hereditary Elliptocytosis	Autosomal dominant	SPTB	chr8:39170437G>A	CanFam3.1	179	2.37126e-06	1054286	5	0	0.999995	4.74252e-06	0		1.84814e-06	811624	3	0	0.999996	3.69628e-06	0		4.12092e-06	242662	2	0	0.999992	8.24185e-06	0
894	OMIA000844-9615	https://omia.org/OMIA000844/9615/	Pyruvate Kinase (PK) Deficiency (Discovered in the Pug)	Autosomal recessive	PKLR	chr7:42268681T>C	CanFam3.1	180	2.37126e-06	1054287	5	0	0.999995	4.74252e-06	0		2.46418e-06	811624	4	0	0.999995	4.92837e-06	0		2.06046e-06	242663	1	0	0.999996	4.12092e-06	0
72	OMIA000807-9615	https://omia.org/OMIA000807/9615/	Polycystic Kidney Disease (Discovered in the Bull Terrier)	Autosomal dominant	PKD1	chr6:38856816G>A	CanFam3.1	181	1.89732e-06	1054115	4	0	0.999996	3.79464e-06	0		1.23229e-06	811493	2	0	0.999998	2.46459e-06	0		4.1216e-06	242622	2	0	0.999992	8.24321e-06	0
Kennel Club Canine Genetics Centre, University of Cambridge. Manuscript in preparation.	OMIA001371-9615	https://omia.org/OMIA001371/9615/	L-2-Hydroxyglutaric Aciduria (Discovered in the West Highland White Terrier)	Autosomal recessive				182	1.89703e-06	1054277	4	0	0.999996	3.79405e-06	0		2.46421e-06	811616	4	0	0.999995	4.92841e-06	0		0	242661	0	0	1	0	0
28	OMIA001692-9615	https://omia.org/OMIA001692/9615/	Progressive Early-Onset Cerebellar Ataxia (Discovered in the Finnish Hound; SEL1L-related)	Autosomal recessive	SEL1L	chr8:53778458A>G	CanFam3.1	183	1.89701e-06	1054289	4	0	0.999996	3.79401e-06	0		0	811628	0	0	1	0	0		8.24181e-06	242661	4	0	0.999984	1.64836e-05	0
728	OMIA001919-9615	https://omia.org/OMIA001919/9615/	Cleft Palate (DLX6-related)	Autosomal recessive	DLX6	chr14:22068082_22068083insN[2056]	CanFam3.1	184	1.42339e-06	1053816	3	0	0.999997	2.84679e-06	0		1.23255e-06	811325	2	0	0.999998	2.4651e-06	0		2.06192e-06	242491	1	0	0.999996	4.12385e-06	0
58	OMIA000667-9615	https://omia.org/OMIA000667/9615/	Mucopolysaccharidosis, Type VII (Discovered in the Brazilian Terrier; MPS VII)	Autosomal recessive	GUSB	chr6:740428G>A	CanFam3.1	185	1.42296e-06	1054140	3	0	0.999997	2.84591e-06	0		1.23229e-06	811494	2	0	0.999998	2.46458e-06	0		2.06061e-06	242646	1	0	0.999996	4.12121e-06	0
481	OMIA001518-9615	https://omia.org/OMIA001518/9615/	X-Linked Progressive Retinal Atrophy 2 (XLPRA2; Type A PRA)	X-linked recessive	RPGR	chrX:33126437_33126438del	ROS_Cfam_1.0	186	1.42277e-06	1054277	1	1	0.999998	9.48516e-07	9.48516e-07		1.84816e-06	811615	1	1	0.999998	1.23211e-06	1.23211e-06		0	242662	0	0	1	0	0
1274	OMIA001521-9615	https://omia.org/OMIA001521/9615/	Early-onset PRA (Discovered in the Portuguese Water Dog; EOPRA)	Autosomal recessive	CCDC66	chr20:33717704_33717705insT	CanFam3.1	187	1.42276e-06	1054287	3	0	0.999997	2.84552e-06	0		1.23209e-06	811624	2	0	0.999998	2.46419e-06	0		2.06046e-06	242663	1	0	0.999996	4.12092e-06	0
281	OMIA001406-9615	https://omia.org/OMIA001406/9615/	Pyruvate Dehydrogenase Phosphatase 1 (PDP1) Deficiency	Autosomal recessive	PDP1	chr29:38788845C>T	CanFam3.1	188	1.42276e-06	1054289	3	0	0.999997	2.84551e-06	0		1.84814e-06	811625	3	0	0.999996	3.69627e-06	0		0	242664	0	0	1	0	0
62	OMIA000698-9615	https://omia.org/OMIA000698/9615/	Myotonia Congenita (Discovered in the Miniature Schnauzer)	Autosomal recessive	CLCN1	chr16:6366383G>A	CanFam3.1	188	1.42276e-06	1054289	3	0	0.999997	2.84551e-06	0		6.16046e-07	811627	1	0	0.999999	1.23209e-06	0		4.12092e-06	242662	2	0	0.999992	8.24185e-06	0
50	OMIA000536-9615	https://omia.org/OMIA000536/9615/	Congenital Hypothyroidism (Discovered in the Tenterfield Terrier)	Autosomal recessive	TPO	chr17:799099C>T	CanFam3.1	190	9.50671e-07	1051887	2	0	0.999998	1.90134e-06	0		6.17428e-07	809810	1	0	0.999999	1.23486e-06	0		2.06545e-06	242077	1	0	0.999996	4.1309e-06	0
366	OMIA001081-9615	https://omia.org/OMIA001081/9615/	Muscular Dystrophy (Discovered in the Golden Retriever)	X-linked recessive	DMD	chrX:27926946T>C	CanFam3.1	191	9.48725e-07	1054044	2	0	0.999998	1.89745e-06	0		6.16176e-07	811455	1	0	0.999999	1.23235e-06	0		2.06109e-06	242589	1	0	0.999996	4.12218e-06	0
55	OMIA001608-9615	https://omia.org/OMIA001608/9615/	May-Hegglin Anomaly (MHA)	Autosomal dominant	MYH9	chr10:28120346G>A	CanFam3.1	192	9.48659e-07	1054118	2	0	0.999998	1.89732e-06	0		1.23229e-06	811495	2	0	0.999998	2.46458e-06	0		0	242623	0	0	1	0	0
91	OMIA001508-9615	https://omia.org/OMIA001508/9615/	Myotubular Myopathy (Discovered in the Rottweiler)	X-linked recessive	MTM1	chrX:118901282A>C	CanFam3.1	193	9.4858e-07	1054205	2	0	0.999998	1.89716e-06	0		1.23219e-06	811562	2	0	0.999998	2.46438e-06	0		0	242643	0	0	1	0	0
Ware WA, Reina-Doreste Y, Stern JA, Meurs KM. Sudden death associated with QT interval prolongation and KCNQ1 gene mutation in a family of English Springer Spaniels. J Vet Intern Med. 2015 Mar-Apr;29(2):561-8. doi: 10.1111/jvim.12550. Epub 2015 Mar 16. PMID: 25779927; PMCID: PMC4895492.	N/A	N/A	Long QT Syndrome	Autosomal dominant	KCNQ1	chr18:46604412C>A	CanFam3.1	194	9.48529e-07	1054262	2	0	0.999998	1.89706e-06	0		6.16062e-07	811606	1	0	0.999999	1.23212e-06	0		2.06052e-06	242656	1	0	0.999996	4.12104e-06	0
577	OMIA001309-9615	https://omia.org/OMIA001309/9615/	Mucopolysaccharidosis, Type IIIA (Discovered in the New Zealand Huntaway; MPS IIIA)	Autosomal recessive	SGSH	chr9:1544321_1544322insA	CanFam3.1	195	9.48517e-07	1054275	2	0	0.999998	1.89703e-06	0		1.23211e-06	811615	2	0	0.999998	2.46422e-06	0		0	242660	0	0	1	0	0
925	OMIA001918-9615	https://omia.org/OMIA001918/9615/	Progressive Retinal Atrophy, Type III (Discovered in the Tibetan Spaniel and Tibetan Terrier; PRA type III; FAM161A-related)	Autosomal recessive	FAM161A	chr10:61822372_61822373insN[(230)]	CanFam3.1	196	9.48516e-07	1054276	2	0	0.999998	1.89703e-06	0		6.16053e-07	811617	1	0	0.999999	1.23211e-06	0		2.0605e-06	242659	1	0	0.999996	4.12099e-06	0
462	OMIA000402-9615	https://omia.org/OMIA000402/9615/	GM1 Gangliosidosis (Discovered in the Shiba)	Autosomal recessive	GLB1	chr23:3796317delC	CanFam3.1	197	9.48504e-07	1054290	2	0	0.999998	1.89701e-06	0		0	811627	0	0	1	0	0		4.12091e-06	242663	2	0	0.999992	8.24181e-06	0
1086	OMIA001976-9615	https://omia.org/OMIA001976/9615/	Primary Open Angle Glaucoma (Discovered in Petit Basset Griffon Vendeen; ADAMTS17-related; POAG)	Autosomal recessive	ADAMTS17	chr3:40812274_45768123inv	CanFam3.1	198	9.48503e-07	1054291	2	0	0.999998	1.89701e-06	0		6.16046e-07	811627	1	0	0.999999	1.23209e-06	0		2.06045e-06	242664	1	0	0.999996	4.12091e-06	0
41	OMIA000402-9615	https://omia.org/OMIA000402/9615/	GM1 Gangliosidosis (Discovered in the Portuguese Water Dog)	Autosomal recessive	GLB1	chr23:3754313G>A	CanFam3.1	198	9.48503e-07	1054291	2	0	0.999998	1.89701e-06	0		0	811628	0	0	1	0	0		4.12091e-06	242663	2	0	0.999992	8.24181e-06	0
468	OMIA001222-9615	https://omia.org/OMIA001222/9615/	Congenital Stationary Night Blindness (Discovered in the the Briard; CSNB)	Autosomal recessive	RPE65	chr6:76893207_76893210del	CanFam3.1	200	4.74275e-07	1054239	1	0	0.999999	9.48551e-07	0		6.16085e-07	811575	1	0	0.999999	1.23217e-06	0		0	242664	0	0	1	0	0
357	OMIA000341-9615	https://omia.org/OMIA000341/9615/	Dystrophic Epidermolysis Bullosa (Discovered in the Central Asian Ovcharka)	Autosomal recessive	COL7A1	chr20:40532043C>T	CanFam3.1	201	4.74267e-07	1054257	1	0	0.999999	9.48534e-07	0		6.16067e-07	811599	1	0	0.999999	1.23213e-06	0		0	242658	0	0	1	0	0
415	OMIA002034-9615	https://omia.org/OMIA002034/9615/	Cerebellar Cortical Degeneration (Discovered in the Vizsla; CCD)	Autosomal recessive	SNX14	chr12:45530566C>T	CanFam3.1	202	4.74256e-07	1054283	1	0	0.999999	9.48511e-07	0		6.16052e-07	811619	1	0	0.999999	1.2321e-06	0		0	242664	0	0	1	0	0
82	OMIA000770-9615	https://omia.org/OMIA000770/9615/	X-Linked Tremors (Discovered in the English Springer Spaniel)	X-linked recessive	PLP1	chrX:77200833A>C	CanFam3.1	203	4.74252e-07	1054290	1	0	0.999999	9.48505e-07	0		6.16047e-07	811626	1	0	0.999999	1.23209e-06	0		0	242664	0	0	1	0	0
1154	OMIA002240-9615	https://omia.org/OMIA002240/9615/	Hereditary Ataxia (Discovered in the Norwegian Buhund; KCNIP4-related)	Autosomal recessive	KCNIP4	chr3:88890674T>C	CanFam3.1	203	4.74252e-07	1054290	1	0	0.999999	9.48505e-07	0		6.16047e-07	811626	1	0	0.999999	1.23209e-06	0		0	242664	0	0	1	0	0
412	OMIA002020-9615	https://omia.org/OMIA002020/9615/	Ligneous Membranitis (Discovered in the Scottish Terrier)	Autosomal recessive	PLG	chr1:49514382T>A	CanFam3.1	205	4.74252e-07	1054291	1	0	0.999999	9.48504e-07	0		6.16047e-07	811626	1	0	0.999999	1.23209e-06	0		0	242665	0	0	1	0	0
398	OMIA001660-9615	https://omia.org/OMIA001660/9615/	Centronuclear Myopathy (Discovered in the Great Dane; BIN1-related; CNM)	Autosomal recessive	BIN1	chr19:23522400A>G	CanFam3.1	206	4.74251e-07	1054292	1	0	0.999999	9.48503e-07	0		0	811628	0	0	1	0	0		2.06045e-06	242664	1	0	0.999996	4.12091e-06	0
1355	OMIA001819-9615	https://omia.org/OMIA001819/9615/	Xanthinuria, Type II (Discovered in the Toy Manchester Terrier)	Autosomal recessive	MOCOS	chr7:53995018C>A	CanFam3.1	206	4.74251e-07	1054292	1	0	0.999999	9.48503e-07	0		0	811628	0	0	1	0	0		2.06045e-06	242664	1	0	0.999996	4.12091e-06	0
953	OMIA000578-9615	https://omia.org/OMIA000578/9615/	Globoid Cell Leukodystrophy (Discovered in the Irish Setter)	Autosomal recessive	GALC	chr8:59294611_59294612insN[78]	CanFam3.1	208	0	1054288	0	0	1	0	0		0	811624	0	0	1	0	0		0	242664	0	0	1	0	0
1041	OMIA000698-9615	https://omia.org/OMIA000698/9615/	Myotonia Congenita (Discovered in the Labrador Retriever)	Autosomal recessive	CLCN1	chr16:6348929T>A	CanFam3.1	208	0	1054292	0	0	1	0	0		0	811627	0	0	1	0	0		0	242665	0	0	1	0	0
897	OMIA000844-9615	https://omia.org/OMIA000844/9615/	Pyruvate Kinase (PK) Deficiency (Discovered in the Basenji)	Autosomal recessive	PKLR	chr7:42267825del	CanFam3.1	208	0	1054291	0	0	1	0	0		0	811626	0	0	1	0	0		0	242665	0	0	1	0	0
371	OMIA001058-9615	https://omia.org/OMIA001058/9615/	Von Willebrand's Disease, Type 3 (Discovered in the Kooiker Hound)	Autosomal recessive	VWF	chr27:38892182G>A	CanFam3.1	208	0	1054289	0	0	1	0	0		0	811625	0	0	1	0	0		0	242664	0	0	1	0	0
283	OMIA000220-9615	https://omia.org/OMIA000220/9615/	Autosomal Recessive Severe Combined Immunodeficiency (ARSCID)	Autosomal recessive	PRKDC	chr29:49588C>A	CanFam3.1	208	0	1054290	0	0	1	0	0		0	811627	0	0	1	0	0		0	242663	0	0	1	0	0
367	OMIA001081-9615	https://omia.org/OMIA001081/9615/	Muscular Dystrophy (Discovered in the Cavalier King Charles Spaniel; CKCS-MD)	X-linked recessive	DMD	chrX:26956239G>A	CanFam3.1	208	0	1054268	0	0	1	0	0		0	811609	0	0	1	0	0		0	242659	0	0	1	0	0
467	OMIA000438-9615	https://omia.org/OMIA000438/9615/	Hemophilia B (Discovered in the Lhasa Apso)	X-linked recessive	F9	chrX:109521356_109521361delinsT	CanFam3.1	208	0	1054106	0	0	1	0	0		0	811492	0	0	1	0	0		0	242614	0	0	1	0	0
46	OMIA000438-9615	https://omia.org/OMIA000438/9615/	Hemophilia B (Discovered in the Cairn Terrier)	X-linked recessive	F9	chrX:109532018G>A	CanFam3.1	208	0	1054293	0	0	1	0	0		0	811628	0	0	1	0	0		0	242665	0	0	1	0	0
704	OMIA000438-9615	https://omia.org/OMIA000438/9615/	Hemophilia B (Discovered in the Airedale Terrier)	X-linked recessive	F9	chrX:109532012_109532013insN[(5000)]	CanFam3.1	208	0	1054292	0	0	1	0	0		0	811628	0	0	1	0	0		0	242664	0	0	1	0	0
634	OMIA001455-9615	https://omia.org/OMIA001455/9615/	Cone-Rod Dystrophy (Discovered in the Standard Wirehaired Dachshund; crd SWD)	Autosomal recessive	NPHP4	chr5:59912991_59913168del	CanFam3.1	208	0	1054166	0	0	1	0	0		0	811535	0	0	1	0	0		0	242631	0	0	1	0	0
579	OMIA001504-9615	https://omia.org/OMIA001504/9615/	Neuronal Ceroid Lipofuscinosis 1 (Discovered in the Dachshund; NCL1)	Autosomal recessive	PPT1	chr15:2883477_2883478insC	CanFam3.1	208	0	1054293	0	0	1	0	0		0	811628	0	0	1	0	0		0	242665	0	0	1	0	0
97	OMIA001481-9615	https://omia.org/OMIA001481/9615/	Cone Degeneration (Discovered in the German Shepherd Dog; CNGA3-related)	Autosomal recessive	CNGA3	chr10:44234861C>T	CanFam3.1	208	0	1054293	0	0	1	0	0		0	811628	0	0	1	0	0		0	242665	0	0	1	0	0
361	OMIA000543-9615	https://omia.org/OMIA000543/9615/	X-Linked Ectodermal Dysplasia (XHED)	X-linked recessive	EDA	chrX:54511433G>A	CanFam3.1	208	0	1054292	0	0	1	0	0		0	811627	0	0	1	0	0		0	242665	0	0	1	0	0
276	OMIA001112-9615	https://omia.org/OMIA001112/9615/	X-Linked Hereditary Nephropathy (Discovered in the Samoyed; XLHN)	X-linked recessive	COL4A5	chrX:82196868G>T	CanFam3.1	208	0	1053559	0	0	1	0	0		0	811047	0	0	1	0	0		0	242512	0	0	1	0	0
471	OMIA001112-9615	https://omia.org/OMIA001112/9615/	X-Linked Hereditary Nephropathy (Discovered in the Navasota Dog; XLHN)	X-linked recessive	COL4A5	chrX:82134508_82134517del	CanFam3.1	208	0	1054209	0	0	1	0	0		0	811560	0	0	1	0	0		0	242649	0	0	1	0	0
472	OMIA002153-9615	https://omia.org/OMIA002153/9615/	Fetal Onset Neuroaxonal Dystrophy (FNAD)	Autosomal recessive	MFN2	chr2:84289962_84289964del	CanFam3.1	208	0	1054292	0	0	1	0	0		0	811627	0	0	1	0	0		0	242665	0	0	1	0	0
954	OMIA001309-9615	https://omia.org/OMIA001309/9615/	Mucopolysaccharidosis, Type IIIA (Discovered in the Dachshund; MPS IIIA)	Autosomal recessive	SGSH	chr9:1544376_1544378delCCA	CanFam3.1	208	0	1054244	0	0	1	0	0		0	811590	0	0	1	0	0		0	242654	0	0	1	0	0
476	OMIA000899-9615	https://omia.org/OMIA000899/9615/	X-Linked Severe Combined Immunodeficiency (Discovered in the Basset Hound; XSCID)	X-linked recessive	IL2RG	chrX:55484657_55484660del	CanFam3.1	208	0	1054288	0	0	1	0	0		0	811624	0	0	1	0	0		0	242664	0	0	1	0	0
584	OMIA000899-9615	https://omia.org/OMIA000899/9615/	X-Linked Severe Combined Immunodeficiency (Discovered in the Cardigan Welsh Corgi; XSCID)	X-linked recessive	IL2RG	chrX:55483461_55483462insG	CanFam3.1	208	0	1054269	0	0	1	0	0		0	811610	0	0	1	0	0		0	242659	0	0	1	0	0
61	OMIA002072-9615	https://omia.org/OMIA002072/9615/	Congenital Myasthenic Syndrome (Discovered in the Old Danish Pointer; CMS)	Autosomal recessive	CHAT	chr28:1484906G>A	CanFam3.1	208	0	1054286	0	0	1	0	0		0	811622	0	0	1	0	0		0	242664	0	0	1	0	0
702	OMIA000363-9615	https://omia.org/OMIA000363/9615/	Factor XI Deficiency	Autosomal dominant	F11	chr16:44477343_44477344ins90	CanFam3.1	208	0	1054290	0	0	1	0	0		0	811626	0	0	1	0	0		0	242664	0	0	1	0	0
574	OMIA001521-9615	https://omia.org/OMIA001521/9615/	Progressive Retinal Atrophy, Generalized (Discovered in the Schapendoes)	Autosomal recessive	CCDC66	chr20:33745452_33745453insT	CanFam3.1	208	0	1054274	0	0	1	0	0		0	811615	0	0	1	0	0		0	242659	0	0	1	0	0
272	OMIA000437-9615	https://omia.org/OMIA000437/9615/	Hemophilia A (Discovered in the German Shepherd Dog; F8 p.W33*)	X-linked recessive	F8	chrX:123043081C>T	CanFam3.1	208	0	1054287	0	0	1	0	0		0	811624	0	0	1	0	0		0	242663	0	0	1	0	0
99	OMIA000437-9615	https://omia.org/OMIA000437/9615/	Hemophilia A (Discovered in the Boxer)	X-linked recessive	F8	chrX:122981181G>C	CanFam3.1	208	0	1054291	0	0	1	0	0		0	811626	0	0	1	0	0		0	242665	0	0	1	0	0
European Patent EP2548886. Genetic test for genetic disposition of haemophilia A in Havanese dogs. 2013	OMIA000437-9615	https://omia.org/OMIA000437/9615/	Hemophilia A (Discovered in the Havanese)	X-linked recessive	F8	chrX:122957472_122957473ins	CanFam3.1	208	0	1054276	0	0	1	0	0		0	811614	0	0	1	0	0		0	242662	0	0	1	0	0
350	OMIA000437-9615	https://omia.org/OMIA000437/9615/	Hemophilia A (Discovered in the Old English Sheepdog)	X-linked recessive	F8	chrX:122973422G>A	CanFam3.1	208	0	1054217	0	0	1	0	0		0	811569	0	0	1	0	0		0	242648	0	0	1	0	0
364	OMIA001415-9615	https://omia.org/OMIA001415/9615/	Epidermolytic Hyperkeratosis (Discovered in the Norfolk Terrier)	Autosomal recessive	KRT10	chr9:21866234G>T	CanFam3.1	208	0	1054293	0	0	1	0	0		0	811628	0	0	1	0	0		0	242665	0	0	1	0	0
1077	OMIA002194-9615	https://omia.org/OMIA002194/9615/	Neuronal Ceroid Lipofuscinosis 8 (Discovered in the Alpine Dachsbracke; NCL8)	Autosomal recessive	SCN8A	chr27:3179029C>A	CanFam3.1	208	0	1054283	0	0	1	0	0		0	811620	0	0	1	0	0		0	242663	0	0	1	0	0
284	OMIA001574-9615	https://omia.org/OMIA001574/9615/	Severe Combined Immunodeficiency (Discovered in the Frisian Water Dog)	Autosomal recessive	RAG1	chr18:31631772C>A	CanFam3.1	208	0	1054293	0	0	1	0	0		0	811628	0	0	1	0	0		0	242665	0	0	1	0	0
762	OMIA002112-9615	https://omia.org/OMIA002112/9615/	Osteogenesis Imperfecta (Discovered in the Beagle; COL1A2-related; OI)	Autosomal dominant	COL1A2	chr14:19918265_19918268delinsTGTCATTGG	CanFam3.1	208	0	1054292	0	0	1	0	0		0	811627	0	0	1	0	0		0	242665	0	0	1	0	0
535	OMIA001944-9615	https://omia.org/OMIA001944/9615/	Spondylocostal Dysostosis (Discovered in the Miniature Schnauzer)	Autosomal recessive	HES7	chr5:32945846del	CanFam3.1	208	0	1054275	0	0	1	0	0		0	811614	0	0	1	0	0		0	242661	0	0	1	0	0
542	OMIA001081-9615	https://omia.org/OMIA001081/9615/	Muscular Dystrophy (Discovered in the Norfolk Terrier)	X-linked recessive	DMD	chrX:27606021del	CanFam3.1	208	0	1054274	0	0	1	0	0		0	811614	0	0	1	0	0		0	242660	0	0	1	0	0
Stassen Q, van Steenbeek FG, Vos-Loohuis M, Nijman IJ, Leegwater PAJ. Cerebral dysfunction in Friesian Stabyhouns with(out) a clue. 2015. Presented at the 8th International Conference on Advances in Canine and Feline Genomics and Inherited Disease, Cambridge, UK.	N/A	N/A	Cerebral Dysfunction (Discovered in the Friesian Stabyhoun)	Autosomal recessive	SLC6A3	chr34:11225693G>A	CanFam3.1	208	0	1054184	0	0	1	0	0		0	811545	0	0	1	0	0		0	242639	0	0	1	0	0
114	OMIA001208-9615	https://omia.org/OMIA001208/9615/	Alexander Disease (Discovered in the Labrador Retriever)	Autosomal recessive	GFAP	chr9:18572769G>A	CanFam3.1	208	0	1054292	0	0	1	0	0		0	811628	0	0	1	0	0		0	242664	0	0	1	0	0
980	OMIA001214-9615	https://omia.org/OMIA001214/9615/	Osteochondromatosis (Discovered in the American Staffordshire Terrier)	Autosomal recessive	EXT2	chr18:45101754G>T	CanFam3.1	208	0	1054289	0	0	1	0	0		0	811626	0	0	1	0	0		0	242663	0	0	1	0	0
1034	OMIA002173-9615	https://omia.org/OMIA002173/9615/	Cystic Renal Dysplasia and Hepatic Fibrosis (Discovered in the Norwich Terrier)	Autosomal recessive	INPP5E	chr9:49069064G>A	CanFam3.1	208	0	1054283	0	0	1	0	0		0	811622	0	0	1	0	0		0	242661	0	0	1	0	0
85	OMIA001880-9615	https://omia.org/OMIA001880/9615/	Cystinuria Type II-B (Discovered in the Miniature Pinscher)	Autosomal dominant	SLC7A9	chr1:119211938G>A	CanFam3.1	208	0	1054232	0	0	1	0	0		0	811574	0	0	1	0	0		0	242658	0	0	1	0	0
47	OMIA000438-9615	https://omia.org/OMIA000438/9615/	Hemophilia B (Discovered in the Rhodesian Ridgeback)	X-linked recessive	F9	chrX:109530868G>A	CanFam3.1	208	0	1054291	0	0	1	0	0		0	811627	0	0	1	0	0		0	242664	0	0	1	0	0
573	OMIA000402-9615	https://omia.org/OMIA000402/9615/	GM1 Gangliosidosis (Discovered in the Alaskan Husky)	Autosomal recessive	GLB1	chr23:3796356_3796374dup	CanFam3.1	208	0	1054290	0	0	1	0	0		0	811625	0	0	1	0	0		0	242665	0	0	1	0	0
285	OMIA002433-9615	https://omia.org/OMIA002433/9615/	Thrombopathia (Discovered in the Landseer)	Autosomal recessive	RASGRP2	chr18:52419245C>T	CanFam3.1	208	0	1054280	0	0	1	0	0		0	811618	0	0	1	0	0		0	242662	0	0	1	0	0
1098	OMIA002208-9615	https://omia.org/OMIA002208/9615/	Congenital Eye Malformation (Discovered in the Golden Retriever)	Autosomal dominant (Incomplete penetrance)	SIX6	chr8:35566504C>T	CanFam3.1	208	0	46062	0	0	1	0	0		0	33766	0	0	1	0	0		0	12296	0	0	1	0	0
1094	OMIA002205-9615	https://omia.org/OMIA002205/9615/	Recurrent Inflammatory Pulmonary Disease (Discovered in the Rough Collie)	Autosomal recessive	AKNA	chr11:68576241_68576244del	CanFam3.1	208	0	46062	0	0	1	0	0		0	33766	0	0	1	0	0		0	12296	0	0	1	0	0
63	OMIA001508-9615	https://omia.org/OMIA001508/9615/	Myotubular Myopathy (Discovered in the Labrador Retriever)	X-linked recessive	MTM1	chrX:118885117C>A	CanFam3.1	208	0	1054227	0	0	1	0	0		0	811570	0	0	1	0	0		0	242657	0	0	1	0	0
1 A reference is listed where a specific OMIA (Online Mendelian Inheritance in Animals; omia.org) variant ID was not available at the time of writing
