# Supplementary material for: Genetic prevalence and clinical relevance of canine Mendelian disease variants in over one million dogs
Source: PLoS Genet. 2023 Feb 27;19(2):e1010651. doi: 10.1371/journal.pgen.1010651 (PMC9997962; doi:10.1371/journal.pgen.1010651)
Supplement: S2 Table — (XLSX) [file pgen.1010651.s002.xlsx]

## Sheet: Sheet1
Supplementary Table 2. Study sample composition and descriptive heterozygosity statistics by breed
		Heterozygosity (%)
Breed group	N	Median	Mean	SEMean	StDev	Minimum	Q1	Q3	IQR	Maximum	Range
All mixed breed dogs	811628	44.8684	43.1517	0.00535	4.8225	3.9247	42.2891	46.1332	3.8441	52.807	48.8823
All purebred dogs	242665	35.9828	35.3832	0.01034	5.0937	4.3525	32.114	39.3451	7.2311	54.375	50.0225
Affenpinscher	8	28.8168	29.5469	0.82957	2.3464	26.0473	28.2279	31.753	3.5251	33.2434	7.1961
Afghan Hound	37	31.5422	30.8461	0.53437	3.2505	21.5591	29.1876	32.9397	3.7521	36.7884	15.2293
Airedale Terrier	200	30.2957	28.9149	0.28977	4.0979	18.0354	26.111	32.1467	6.0357	35.6452	17.6097
Akita	992	28.1032	27.6592	0.11032	3.4746	13.7708	25.6176	30.0148	4.3972	37.4329	23.662
Alaskan Klee Kai	101	31.0215	31.0965	0.25195	2.5321	23.2796	29.5729	33.0285	3.4556	39.3548	16.0753
Alaskan Malamute	504	35.0698	34.3495	0.14843	3.3323	20.3435	33.1946	36.5005	3.3059	41.3312	20.9877
Alpine Dachsbracke	1	38.3532	38.3532	*	*	38.3532	*	*	*	38.3532	*
American Eskimo Dog	302	39.328	37.4193	0.31416	5.4595	17.8207	34.7633	41.2831	6.5197	45.1318	27.3111
American Foxhound	574	36.7007	36.042	0.13893	3.3285	23.5641	35.0868	38.1183	3.0315	42.0742	18.51
American Hairless Rat Terrier	37	38.7412	38.0177	0.6482	3.9429	24.5831	36.493	40.5049	4.0119	43.6325	19.0493
American Staffordshire Terrier	42793	40.3867	38.8569	0.02177	4.5034	13.1042	37.5269	41.8367	4.3099	47.2581	34.1539
American Water Spaniel	6	31.8024	31.9952	0.85361	2.0909	29.4244	30.1664	33.754	3.5876	35.2846	5.8602
Anatolian Shepherd Dog	66	41.586	39.7342	0.59166	4.8067	24.7312	38.2598	43.1123	4.8525	45.3859	20.6547
Appenzell Cattle Dog	4	22.7701	23.6732	1.1236	2.2472	22.1386	22.287	25.9625	3.6754	27.014	4.8753
Argentine Dogo	225	33.9785	33.5455	0.23178	3.4767	17.4731	31.7656	35.8237	4.0581	40.9164	23.4433
Australian Cattle Dog	982	38.9366	37.9015	0.12459	3.9042	19.5489	36.0204	40.6695	4.6491	44.8739	25.325
Australian Kelpie	104	38.383	37.4151	0.3613	3.6846	26.4355	36.1768	40.2444	4.0676	42.8802	16.4446
Australian Shepherd	2296	38.9023	38.5034	0.0619	2.9661	22.6882	36.8966	40.599	3.7024	45.7327	23.0445
Australian Terrier	9	32.5806	32.643	1.40192	4.2058	26.0495	28.8401	36.7929	7.9528	37.9032	11.8537
Azawakh	13	40.1934	39.9202	0.55211	1.9907	35.8602	39.2626	41.4312	2.1686	42.5566	6.6964
Barbet	106	40.7234	40.6805	0.16892	1.7392	35.5412	39.4518	41.9039	2.4521	44.7609	9.2197
Basenji	131	18.4267	18.5463	0.26652	3.0505	11.4992	17.1782	20	2.8218	32.4906	20.9914
Basset Fauve de Bretagne	27	39.451	38.3994	0.84192	4.3747	23.8593	37.9495	40.6233	2.6738	42.6194	18.7602
Basset Griffon Vendeen (Petit)	2	32.3712	32.3712	2.32271	3.2848	30.0485	*	*	*	34.6939	4.6454
Basset Hound	990	34.695	33.9147	0.10426	3.2804	16.0636	33.1493	35.9484	2.7991	40.4198	24.3562
Bavarian Mountain Hound	8	35.8505	35.8387	0.50913	1.44	34.2289	34.3179	37.3875	3.0696	37.7551	3.5262
Beagle	5292	39.3663	38.1799	0.05636	4.0996	19.9248	36.681	40.9237	4.2427	46.4267	26.5018
Bearded Collie	12	30.2345	30.5197	0.5868	2.0327	27.9634	28.6961	32.1909	3.4948	33.9247	5.9614
Beauceron	35	35.8891	35.7793	0.33073	1.9566	29.3928	34.9624	36.9892	2.0268	38.8172	9.4244
Bedlington Terrier	11	27.0328	27.8731	0.94387	3.1305	23.482	25.9179	29.801	3.883	34.0934	10.6114
Belgian Malinois	1186	40.0376	38.9136	0.11098	3.8218	18.5484	38.0318	41.2997	3.2679	45.5717	27.0233
Belgian Sheepdog	40	32.777	32.4975	0.3509	2.2193	27.3265	31.072	34.1929	3.1209	37.4865	10.16
Belgian Tervuren	5	34.1385	33.6251	1.54946	3.4647	29.0253	30.4632	36.5302	6.0669	38.3665	9.3412
Bergamasco	1	42.696	42.696	*	*	42.696	*	*	*	42.696	*
Berger Picard	3	22.7712	22.0727	1.42985	2.4766	19.3219	19.3219	24.1249	4.8031	24.1249	4.8031
Bernese Mountain Dog	955	31.3473	31.14	0.07402	2.2876	19.2803	29.898	32.6333	2.7353	37.9162	18.6359
Bichon Frise	1069	39.3874	38.063	0.13308	4.3511	19.5921	36.9227	40.8712	3.9485	45.357	25.7649
Biewer Terrier	184	35.1061	34.9405	0.16288	2.2094	27.7957	33.6064	36.6823	3.0759	39.6237	11.828
Black Russian Terrier	23	34.8737	34.9731	0.40981	1.9654	30.7734	33.9968	36.2708	2.274	39.2915	8.5181
Bloodhound	280	30.4793	30.2891	0.14212	2.3782	18.6359	29.2512	31.6985	2.4472	36.9156	18.2798
Blue Tick Coonhound	104	39.9892	39.2798	0.34029	3.4703	26.0753	38.3053	41.5626	3.2574	44.5161	18.4409
Boerboel	165	38.8501	38.2232	0.2104	2.7026	27.4289	37.5101	39.7904	2.2803	42.8725	15.4436
Bolognese	5	41.9667	42.1955	0.4712	1.0536	41.0339	41.3973	43.1082	1.711	43.8776	2.8436
Border Collie	6714	37.0929	36.8042	0.03429	2.8094	14.1246	35.5249	38.5607	3.0358	45.1613	31.0367
Border Terrier	71	27.927	28.3986	0.38259	3.2238	20.7415	26.6195	30.3927	3.7732	36.4127	15.6712
Borzoi	40	34.0065	33.7454	0.30646	1.9382	28.8283	32.3123	35.0726	2.7604	38.013	9.1846
Boston Terrier	3702	36.9355	36.0724	0.05726	3.4841	14.7929	35.3921	38.131	2.739	42.1279	27.335
Bouvier Des Flanders	62	33.3244	32.6976	0.41926	3.3013	23.6969	30.6752	34.9281	4.2529	40.1397	16.4428
Boxer	4557	28.3566	28.068	0.04988	3.3673	10.8485	26.3299	30.2201	3.8901	38.0773	27.2288
Boykin Spaniel	154	34.5885	34.3915	0.22836	2.8339	21.2251	33.5799	35.7152	2.1354	45.6498	24.4247
Bracco Italiano	4	35.1351	35.9787	1.2286	2.4572	34.1385	34.2236	38.5774	4.3538	39.5062	5.3677
Braque du Bourbonnais	3	34.5513	35.1184	1.39933	2.4237	33.0285	33.0285	37.7754	4.7469	37.7754	4.7469
Briard	14	32.3396	32.2521	0.58536	2.1902	27.0474	30.8643	34.0688	3.2045	35.2846	8.2372
Brittany	349	35.2151	34.7583	0.1554	2.9031	23.5768	33.7006	36.5834	2.8828	41.8055	18.2287
Broholmer	10	27.7554	28.0388	0.93843	2.9676	23.3997	25.9475	30.4759	4.5284	33.2256	9.826
Brussels Griffon	59	33.871	33.0135	0.48791	3.7477	17.7229	30.6287	35.3383	4.7097	39.2262	21.5033
Bulgarian Shepherd	1	42.6573	42.6573	*	*	42.6573	*	*	*	42.6573	*
Bull Terrier (Standard)	468	25.3226	25.3009	0.15716	3.3999	11.8534	23.3593	27.6845	4.3251	34.7709	22.9174
Bulldog (American)	540	33.2346	32.7084	0.20007	4.6493	16.3265	29.741	36.2134	6.4724	41.5459	25.2194
Bulldog (Standard)	4816	29.7838	29.9018	0.03875	2.6889	17.5618	28.412	31.2936	2.8816	40.1182	22.5564
Bullmastiff	209	31.4347	31.2402	0.17286	2.499	21.16	30.2363	32.7697	2.5334	37.7551	16.5951
Cairn Terrier	183	36.1485	35.8721	0.23893	3.2321	26.9066	33.8528	38.0978	4.245	42.4503	15.5437
Canaan Dog	2	39.8816	39.8816	0.01089	0.0154	39.8707	*	*	*	39.8925	0.0218
Canadian Eskimo Dog	1	16.577	16.577	*	*	16.577	*	*	*	16.577	*
Cane Corso	145	39.5474	38.8606	0.25702	3.095	26.4263	37.8393	40.9409	3.1016	43.7568	17.3306
Cardigan Welsh Corgi	125	36.0409	35.7804	0.18723	2.0933	30.6824	34.3809	37.2043	2.8235	40.8481	10.1657
Catahoula Leopard Dog	154	42.5503	41.8926	0.24143	2.9961	29.5638	41.1338	43.8356	2.7018	46.8062	17.2424
Caucasian Shepherd Dog	41	39.42	39.1692	0.48575	3.1103	32.1697	37.06	41.069	4.0091	44.6957	12.526
Cavalier King Charles Spaniel	2243	27.3362	27.2569	0.05198	2.4619	14.3854	25.9001	28.6788	2.7788	36.9554	22.57
Cesky Terrier	4	28.8131	28.2633	1.10965	2.2193	25.2281	25.9297	30.0471	4.1174	30.1988	4.9707
Chesapeake Bay Retriever	138	37.4731	36.5849	0.2991	3.5137	23.8453	35.4592	38.7053	3.2461	42.1505	18.3052
Chihuahua	4273	42.1816	39.8245	0.08286	5.4167	15.0376	36.2708	43.6325	7.3616	47.8518	32.8142
Chinese Crested	204	36.5762	35.7607	0.30535	4.3613	21.4016	33.7634	38.9546	5.1911	44.0623	22.6607
Chinese Shar-Pei	400	34.0226	33.3141	0.17077	3.4154	21.4209	31.9913	35.4279	3.4366	40.3888	18.9679
Chinook	82	29.2473	29.2996	0.23325	2.1122	23.0811	28.0489	30.7258	2.6769	35.4267	12.3457
Chow Chow	643	31.9355	31.0699	0.15309	3.8819	16.6308	29.5003	33.5304	4.0301	39.1304	22.4996
Cirneco del Etna	7	37.4528	37.6843	0.7386	1.9541	35.5084	36.4028	38.3127	1.9099	41.5094	6.001
Clumber Spaniel	12	23.9782	24.2786	0.85098	2.9479	18.316	22.1249	27.3057	5.1808	27.6047	9.2887
Cocker Spaniel	1881	33.3333	32.5215	0.08931	3.8732	14.4468	30.5914	35.2704	4.679	41.2903	26.8435
Collie	1207	23.7507	23.7732	0.10681	3.7109	13.9935	21.0413	26.638	5.5967	35.2623	21.2688
Continental Toy Spaniel	8	37.7789	37.3966	0.57481	1.6258	33.6927	36.9604	38.4998	1.5394	38.7665	5.0738
Coonhound (Black and Tan)	5	34.7125	32.5963	2.08693	4.6665	24.5435	28.5621	35.5724	7.0103	35.7527	11.2092
Coton de Tulear	104	40.6548	40.2692	0.22924	2.3378	32.187	38.8106	41.9398	3.1292	44.2473	12.0603
Coyote	9	23.0562	29.6975	4.39152	13.1746	15.393	20.3344	46.7707	26.4363	47.2551	31.8622
Curly Coated Retriever	63	33.4771	33.3819	0.37888	3.0072	27.3509	31.1961	35.8561	4.66	38.6315	11.2806
Czechoslovakian Wolfdog	4	30.5197	29.9454	1.45595	2.9119	26.0355	26.9151	32.4014	5.4863	32.7068	6.6713
Dachshund (Longhaired)	1	37.7014	37.7014	*	*	37.7014	*	*	*	37.7014	*
Dachshund (Miniature Longhaired)	213	36.1828	35.7236	0.18974	2.7691	23.7379	34.5235	37.6578	3.1343	41.9892	18.2513
Dachshund (Miniature Shorthaired)	585	39.6125	38.236	0.16092	3.8922	19.0323	36.4934	40.8333	4.3399	43.959	24.9267
Dachshund (Shorthaired)	6	30.7465	30.8471	0.6338	1.5525	28.9855	29.4119	32.13	2.7181	33.3153	4.3298
Dachshund (Wirehaired)	4	30.8708	32.6774	2.4102	4.8204	29.1935	29.4677	37.6938	8.2262	39.7746	10.581
Dalmatian	820	36.811	35.6789	0.13931	3.9892	15.3226	34.2561	38.3434	4.0873	42.3118	26.9892
Dandie Dinmont Terrier	1	24.275	24.275	*	*	24.275	*	*	*	24.275	*
Danish Swedish Farmdog	61	42.043	41.9524	0.24496	1.9132	36.6213	40.7756	43.2527	2.4771	45.5914	8.9701
Dingo	12	18.1535	18.1439	1.86759	6.4695	7.8452	12.2505	23.8581	11.6076	28.1267	20.2814
Dobermann Pinscher	2219	31.7204	30.7475	0.07987	3.7624	9.3801	28.84	33.3692	4.5292	39.6988	30.3187
Dogue de Bordeaux	199	30.5048	30.0324	0.21397	3.0184	18.7197	28.6943	31.7938	3.0995	36.8958	18.1761
Drever	4	35.6627	35.2256	1.03038	2.0608	32.5819	33.0877	36.9265	3.8388	36.9952	4.4133
Dutch Shepherd Dog	64	33.4331	32.6189	0.62059	4.9648	20.9565	28.2565	36.6093	8.3528	42.7571	21.8007
Elo	1	33.9612	33.9612	*	*	33.9612	*	*	*	33.9612	*
English Cocker Spaniel	580	35.2325	34.5162	0.17103	4.1189	22.0193	31.6108	37.5303	5.9195	43.6794	21.6601
English Setter	177	34.4976	33.1758	0.32356	4.3047	17.1858	32.1601	35.9333	3.7732	41.5815	24.3957
English Springer Spaniel	751	37.9032	36.6969	0.16719	4.5817	17.5175	35.0161	39.7312	4.7151	44.5757	27.0583
English Toy Spaniel	2	24.3889	24.3889	0.04717	0.0667	24.3418	*	*	*	24.4361	0.0943
Entlebucher Mountain Dog	11	24.7046	24.9029	1.1814	3.9183	19.9779	20.7304	27.8046	7.0742	31.7938	11.8158
Estrela Mountain Dog	3	40.1503	40.3223	0.6648	1.1515	39.2665	39.2665	41.5501	2.2836	41.5501	2.2836
Eurasier	19	35.5941	35.8305	0.40269	1.7553	31.4347	34.8013	37.2043	2.403	39.376	7.9413
Field Spaniel	29	26.57	26.7544	0.44836	2.4145	22.3833	24.8523	28.9014	4.0491	32.1524	9.7692
Finnish Hound	36	34.5513	34.3848	0.26942	1.6165	31.092	32.8631	35.743	2.8799	37.1843	6.0923
Finnish Lapphund	57	40.0322	40.354	0.23892	1.8038	33.0113	39.3587	41.7361	2.3774	43.7332	10.7219
Finnish Spitz	5	32.4717	31.733	0.69615	1.5566	29.5479	30.1213	32.9753	2.854	33.2975	3.7496
Flat Coated Retriever	19	29.5381	29.3648	0.57234	2.4948	24.039	27.5918	31.2567	3.6649	33.1361	9.0971
Fox Terrier (Smooth)	10	25.9737	25.8435	0.39039	1.2345	23.7916	24.943	26.8591	1.9161	27.942	4.1503
Fox Terrier (Toy)	48	38.6022	37.6154	0.64157	4.4449	22.7053	36.626	40.4109	3.7849	44.4084	21.7031
Fox Terrier (Wire)	183	25.094	25.52	0.27053	3.6597	16.4428	22.7957	28.2796	5.4839	34.1031	17.6603
French Bulldog	13114	35.3892	35.0677	0.0212	2.4279	17.8744	34.0677	36.5699	2.5022	41.6219	23.7475
German Hunting Terrier	13	35.31	35.8855	0.67197	2.4228	31.4825	34.3362	37.8255	3.4892	40.3763	8.8939
German Pinscher	30	29.8147	30.0143	0.44446	2.4344	21.5476	29.2964	31.4927	2.1963	35.0754	13.5279
German Shepherd Dog	15648	32.9209	32.1224	0.02822	3.5307	14.5083	30.575	34.5157	3.9407	40.5813	26.0729
German Shorthaired Pointer	1252	39.8278	39.1218	0.08645	3.0589	16.1741	38.2072	41.0091	2.8019	44.0687	27.8946
German Spitz	3	41.3978	35.8139	5.64901	9.7844	24.5161	24.5161	41.5277	17.0116	41.5277	17.0116
German Wirehaired Pointer	84	38.85	38.3039	0.27604	2.53	29.3076	36.8704	40.0672	3.1968	42.8263	13.5188
Glen of Imaal Terrier	1	32.6892	32.6892	*	*	32.6892	*	*	*	32.6892	*
Golden Retriever	12881	36.0902	35.1599	0.03068	3.4821	14.8307	33.6198	37.5403	3.9205	44.3787	29.548
Gordon Setter	20	36.4394	34.2451	1.06386	4.7577	24.5699	30.8479	37.5453	6.6974	39.0977	14.5279
Gray Wolf	13	34.3011	31.9318	1.44337	5.2042	19.9678	27.984	36.3636	8.3797	37.5403	17.5725
Great Dane	3266	37.5605	36.8196	0.05481	3.1325	19.2803	35.9828	38.7426	2.7598	43.2868	24.0064
Great Pyrenees	1985	36.2708	35.0117	0.10179	4.535	17.1951	33.1005	38.2092	5.1087	42.8187	25.6237
Greater Swiss Mountain Dog	59	25.6989	26.1036	0.34815	2.6742	21.2024	24.2619	27.5362	3.2743	34.2119	13.0096
Greyhound	105	33.3512	33.0599	0.4036	4.1357	22.2342	31.2734	36.2074	4.9339	41.5633	19.3292
Harrier	2	34.7206	34.7206	0.33044	0.4673	34.3901	*	*	*	35.051	0.6609
Havanese	441	39.1515	38.382	0.17095	3.59	19.4952	36.9682	40.8432	3.875	45.7818	26.2867
Hokkaido Inu	4	24.3686	24.3516	0.23976	0.4795	23.7634	23.8812	24.8051	0.924	24.9059	1.1424
Hovawart	7	30.7817	31.1517	0.44367	1.1738	29.9141	30.1959	31.828	1.6321	33.3692	3.4551
Ibizan Hound	2	32.3761	32.3761	1.08252	1.5309	31.2936	*	*	*	33.4586	2.165
Icelandic Sheepdog	4	33.9419	33.7345	1.3698	2.7396	30.7899	31.0983	36.1633	5.065	36.2643	5.4744
Irish Red and White Setter	1	29.1622	29.1622	*	*	29.1622	*	*	*	29.1622	*
Irish Setter	83	36.2171	35.0972	0.42405	3.8633	24.0064	32.2407	37.7754	5.5347	42.2808	18.2744
Irish Terrier	35	28.533	27.8586	0.57448	3.3987	18.4211	26.7311	30.0752	3.3441	32.0755	13.6544
Irish Water Spaniel	2	31.863	31.863	1.52406	2.1553	30.3389	*	*	*	33.387	3.0481
Irish Wolfhound	78	27.6613	27.1962	0.29139	2.5734	16.1551	26.2833	28.5753	2.292	32.8679	16.7128
Italian Greyhound	263	34.0323	33.2987	0.21634	3.5085	18.9785	31.3947	35.7143	4.3196	40.7944	21.8159
Italian Spinone	17	38.8501	38.2973	0.93196	3.8426	29.3011	37.4833	41.4398	3.9565	42.351	13.05
Japanese Chin	78	30.6243	29.6591	0.44799	3.9565	18.3432	28.5464	32.3161	3.7697	36.2708	17.9276
Japanese Shiba Inu	2123	30.0752	29.6955	0.05866	2.703	16.828	28.533	31.3641	2.8311	39.0977	22.2698
Japanese Spitz	18	32.59	31.414	1.14327	4.8505	18.5046	27.8383	34.8714	7.0331	38.5691	20.0646
Kai Ken	9	35.1961	35.2299	0.8943	2.6829	30.2526	33.7183	37.6379	3.9196	38.8261	8.5735
Karelian Bear Dog	68	36.129	35.984	0.23544	1.9415	30.2363	34.8312	37.2565	2.4253	39.8173	9.581
Keeshond	70	34.3087	33.6405	0.48866	4.0884	23.9527	30.3531	37.0286	6.6755	40.0322	16.0795
Kerry Blue Terrier	7	31.3441	31.9464	0.67354	1.782	29.6436	30.5585	33.6554	3.0969	34.7849	5.1413
Komondor	14	37.7348	37.7623	0.45742	1.7115	34.7663	36.707	38.7274	2.0204	41.0753	6.309
Kooikerhondje	200	31.3641	31.4439	0.13961	1.9744	26.5877	30.125	32.7693	2.6443	37.4128	10.825
Korean Jindo	12	29.9997	30.5268	1.52628	5.2872	23.2258	25.8029	34.354	8.5511	40.1185	16.8927
Kritikos Lagonikos	2	42.0198	42.0198	0.79888	1.1298	41.221	*	*	*	42.8187	1.5978
Kromfohrlander	197	28.1233	28.5375	0.25137	3.5281	20.8602	25.7588	30.9844	5.2255	38.5946	17.7344
Kuvasz	7	38.4533	38.0032	1.35009	3.572	32.2945	34.8737	41.0118	6.1381	42.3656	10.0711
Labrador Retriever	16856	38.5649	37.7606	0.02609	3.3873	17.2303	36.1439	40.1182	3.9742	46.4575	29.2273
Lacy Dog	32	41.0326	40.4151	0.51007	2.8854	29.4844	39.6052	42.0642	2.459	43.9051	14.4206
Lagotto Romagnolo	623	37.0569	36.8654	0.09064	2.2625	23.7762	35.5914	38.3002	2.7088	42.5578	18.7815
Laika	18	39.0368	38.8314	0.52093	2.2101	34.7448	37.6859	40.5271	2.8411	43.1341	8.3892
Lakeland Terrier	8	30.4301	30.2815	0.40737	1.1522	28.2492	29.5207	30.9226	1.4019	32.1176	3.8684
Lancashire Heeler	17	37.8437	38.1205	0.33709	1.3899	35.0915	37.4526	39.3864	1.9338	40.1291	5.0376
Landseer	2	33.4041	33.4041	0.52068	0.7364	32.8834	*	*	*	33.9247	1.0414
Lapponian Herder	26	37.6411	37.6865	0.63884	3.2575	27.2923	36.3195	39.3188	2.9993	43.959	16.6667
Leonberger	21	32.831	32.2066	0.48023	2.2007	25.8463	30.7508	33.6474	2.8966	35.7872	9.9409
Lhasa Apso	243	36.432	35.6084	0.2307	3.5963	23.4157	34.0494	38.0517	4.0023	45.078	21.6623
Lowchen	4	36.6948	35.6942	2.35733	4.7147	29.5918	30.7914	39.5964	8.805	39.7954	10.2035
Maltese	2413	37.5403	36.3087	0.08524	4.1872	17.0876	34.8737	39.0218	4.148	45.7818	28.6943
Manchester Terrier	1	26.2084	26.2084	*	*	26.2084	*	*	*	26.2084	*
Manchester Terrier (Toy)	12	29.1971	29.2447	0.89828	3.1117	24.4767	26.6065	31.6016	4.9951	34.3767	9.9
Maremma Sheepdog	37	38.6681	38.2564	0.73268	4.4567	28.3718	36.1343	41.8255	5.6912	44.6294	16.2576
Mastiff	767	32.0795	31.6784	0.1078	2.9854	20.3335	30.4207	33.6559	3.2352	39.5274	19.1939
McNab	28	41.4582	40.2299	0.71588	3.7881	26.7991	38.2506	42.9569	4.7063	45.2099	18.4108
Mi-ki	61	38.5691	37.7241	0.45196	3.5299	26.211	36.4249	39.9302	3.5053	44.2888	18.0778
Miniature American Shepherd	1476	41.1923	40.5622	0.07897	3.0338	20.8378	39.645	42.4027	2.7577	46.9136	26.0758
Miniature Pinscher	658	36.9425	35.475	0.17962	4.6076	12.2986	33.6466	38.4233	4.7767	43.0346	30.736
Mudi	42	41.4988	40.8205	0.44015	2.8525	32.3799	39.511	42.4993	2.9883	45.5184	13.1384
Munsterlander (Large)	5	37.743	37.2101	1.14583	2.5622	32.7781	35.223	38.9309	3.7079	39.2473	6.4692
Munsterlander (Small)	15	38.4367	38.3102	0.77285	2.9932	29.4086	37.594	39.9893	2.3953	42.7649	13.3563
Neapolitan Mastiff	90	33.5839	32.9781	0.36602	3.4724	22.0193	31.066	35.3352	4.2692	39.5676	17.5482
Newfoundland	463	34.9112	34.3444	0.13076	2.8136	20.2362	33.2617	36.0172	2.7555	42.4194	22.1832
Nordic Spitz	6	42.2452	41.9445	0.43122	1.0563	40.4621	40.801	42.7748	1.9738	43.1511	2.6889
Norfolk Terrier	17	24.3006	24.483	0.57293	2.3623	21.3978	22.3061	25.5905	3.2845	30.6616	9.2638
Norwegian Buhund	2	32.4	32.4	3.69027	5.2188	28.7097	*	*	*	36.0902	7.3805
Norwegian Elkhound	166	33.3064	33.1303	0.23288	3.0004	21.5476	31.1442	35.3621	4.2179	39.1164	17.5688
Norwegian Lundehund	2	4.8913	4.8913	0.5388	0.762	4.3525	*	*	*	5.4301	1.0776
Norwich Terrier	17	28.3718	28.4168	0.65061	2.6825	20.934	27.4315	30.5192	3.0877	33.1542	12.2202
Nova Scotia Duck Tolling Retriever	63	34.7476	34.4703	0.31796	2.5238	25.3355	33.0467	36.3246	3.2778	39.2378	13.9023
Old English Sheepdog	423	35.7872	34.6959	0.18475	3.7997	19.5594	33.1723	37.2918	4.1195	42.3201	22.7607
Otterhound	1	20.6563	20.6563	*	*	20.6563	*	*	*	20.6563	*
Papillon	197	39.0113	38.2337	0.23802	3.3407	25.725	37.3556	40.3438	2.9882	43.9484	18.2233
Parson Russell Terrier	181	41.9181	41.4542	0.20392	2.7434	29.5957	40.3122	43.3486	3.0364	46.1249	16.5292
Pekingese	239	33.9074	32.2179	0.29028	4.4876	14.7611	29.718	35.5532	5.8352	39.0977	24.3366
Pembroke Welsh Corgi	4371	35.0783	34.7914	0.03831	2.5331	20.0967	33.6735	36.3588	2.6853	41.6443	21.5476
Pharaoh Hound	13	30.666	28.8982	0.93356	3.366	22.1087	25.5712	31.47	5.8988	32.9209	10.8123
Plott	25	38.7426	36.8687	1.19454	5.9727	20.5046	32.4563	41.6487	9.1924	44.0323	23.5277
Podenco Canario	4	38.3498	37.4872	1.6115	3.223	32.9039	34.1403	39.9714	5.8311	40.3452	7.4413
Pointer	9	31.5422	30.5861	1.42326	4.2698	21.3749	28.3289	34.0493	5.7205	34.8737	13.4989
Pointing Griffon (Wire)	103	37.3992	37.2265	0.22727	2.3065	28.1418	36.0753	38.5814	2.5061	42.6115	14.4697
Polish Lowland Sheepdog	3	31.7888	31.7257	1.67021	2.8929	28.8017	28.8017	34.5865	5.7847	34.5865	5.7847
Polish Tatra Sheepdog	8	38.3475	37.6363	0.98647	2.7902	33.6393	34.4769	39.5811	5.1042	41.3219	7.6826
Pomeranian	5294	40.1934	38.8055	0.05779	4.2047	19.1626	38.172	41.3756	3.2036	46.0795	26.9168
Poodle (Medium)	1	26.5054	26.5054	*	*	26.5054	*	*	*	26.5054	*
Poodle (Miniature)	3555	41.1828	40.0492	0.06563	3.913	19.7743	39.1935	42.465	3.2715	54.375	34.6007
Poodle (Standard)	4203	39.1819	38.7473	0.04262	2.763	18.9044	37.7754	40.4198	2.6444	45.5376	26.6332
Poodle (Toy)	94	34.0048	33.7756	0.28283	2.7422	26.5449	31.8109	35.8985	4.0876	38.507	11.9621
Portuguese Podengo Medio	1	42.1053	42.1053	*	*	42.1053	*	*	*	42.1053	*
Portuguese Podengo Pequenos	17	38.8501	38.1495	0.59893	2.4694	33.4049	36.0437	39.8442	3.8004	42.8495	9.4445
Portuguese Pointer	1	31.4147	31.4147	*	*	31.4147	*	*	*	31.4147	*
Portuguese Water Dog	664	34.8281	34.5238	0.12178	3.138	21.6318	32.6391	36.685	4.046	42.1194	20.4876
Prague Ratter	7	39.1703	39.3354	0.84632	2.2392	35.7027	38.0875	41.8868	3.7993	42.0485	6.3458
Presa Canario	64	39.5593	38.5249	0.39762	3.181	27.912	37.4966	40.591	3.0944	43.6393	15.7273
Pug	5154	29.0548	28.5435	0.04854	3.485	11.6004	27.1214	30.7362	3.6148	39.9356	28.3352
Puli	12	40.2311	39.958	0.64516	2.2349	37.0569	37.8259	41.1766	3.3507	44.2411	7.1842
Pumi	86	39.8388	39.7115	0.23099	2.1421	33.2073	38.2547	41.0074	2.7527	43.8837	10.6764
Pyrenean Mastiff	10	37.9243	37.2199	0.622	1.9669	34.1581	35.1155	38.6306	3.5151	39.9892	5.8311
Pyrenean Shepherd	29	35.3383	35.1697	0.64521	3.4745	25.5388	33.9116	38.0338	4.1222	40.3546	14.8159
Rat Terrier	8	43.0067	42.8633	0.77012	2.1782	39.2473	40.8777	44.8588	3.9811	45.435	6.1877
Redbone Coonhound	29	38.7843	38.1296	0.74284	4.0003	27.1068	36.029	41.0007	4.9718	44.2632	17.1564
Rhodesian Ridgeback	323	36.5736	35.8417	0.18033	3.241	18.7399	34.5865	38.0441	3.4576	43.7164	24.9765
Rottweiler	4718	30.6122	30.2819	0.05111	3.5108	13.5338	28.3029	32.6333	4.3304	53.0871	39.5533
Russell Terrier	239	38.6889	38.6155	0.19972	3.0876	29.3928	36.7007	40.5594	3.8587	46.3768	16.984
Russian Toy	5	36.681	35.8089	1.16912	2.6142	32.4557	33.1902	37.9915	4.8013	39.0533	6.5976
Russian Tsvetnaya Bolonka	15	40.2725	38.7238	1.04811	4.0593	29.9247	36.9214	41.4516	4.5302	43.4033	13.4787
Saarloos Wolfdog	95	29.0253	29.0777	0.24062	2.3453	19.1295	28.0409	30.8622	2.8213	33.1001	13.9706
Saint Bernard	721	35	34.1971	0.12114	3.2527	17.0968	33.2796	36.2611	2.9815	40.593	23.4962
Saluki	24	34.1855	34.4991	0.77495	3.7965	27.1692	30.979	37.4293	6.4504	42.811	15.6418
Samoyed	550	33.208	32.7822	0.15036	3.5262	19.7743	30.5037	35.3613	4.8576	39.8496	20.0753
Schapendoes	45	31.3757	31.668	0.23128	1.5515	28.8482	30.8832	33.0999	2.2167	35.1351	6.2869
Schipperke	72	34.5957	33.8405	0.49975	4.2405	23.0645	31.8235	37.1624	5.3389	40.0644	16.9999
Schnauzer (Giant)	230	36.5664	35.9282	0.2418	3.667	18.4211	34.2953	38.3674	4.0721	42.719	24.2979
Schnauzer (Miniature)	4638	32.4819	31.7625	0.05171	3.5216	10.1021	30.3974	34.1227	3.7253	39.4737	29.3716
Schnauzer (Standard)	75	34.7312	34.7045	0.28566	2.4739	24.7046	33.3871	36.1976	2.8105	40.1719	15.4672
Scottish Deerhound	18	26.8708	27.0065	0.48578	2.061	24.0602	25.2015	28.831	3.6295	31.2771	7.2169
Scottish Terrier	237	31.0215	29.9058	0.21389	3.2928	19.6448	28.7366	32.0658	3.3293	35.7143	16.0695
Sealyham Terrier	4	29.3928	29.3562	0.73719	1.4744	27.7957	27.9532	30.7227	2.7696	30.8436	3.0479
Shetland Sheepdog	945	31.4855	30.8204	0.12106	3.7214	15.6503	28.7059	33.4857	4.7798	39.8273	24.177
Shih Tzu	7527	35.4178	34.3596	0.04588	3.9801	15.3681	33.1901	36.9214	3.7313	43.0951	27.727
Shikoku Ken	6	23.1452	23.3094	0.82484	2.0204	21.1942	21.5224	24.6409	3.1185	26.828	5.6338
Siberian Husky	9035	34.2458	33.5344	0.03557	3.3813	15.7895	32.5456	35.6606	3.1149	41.5815	25.792
Silky Terrier	28	37.9682	37.6072	0.53813	2.8475	29.6697	36.7227	39.5861	2.8635	41.129	11.4593
Skye Terrier	4	22.0129	22.2293	2.64175	5.2835	16.2278	17.2326	27.4423	10.2097	28.6634	12.4356
Sloughi	7	41.3534	41.1836	1.01559	2.687	37.8625	38.7963	43.5345	4.7381	44.8739	7.0113
Soft Coated Wheaten Terrier	607	29.4244	29.1648	0.12169	2.9982	14.1848	27.8345	31.0048	3.1703	36.1141	21.9293
Spanish Water Dog	96	40.2926	40.0022	0.22246	2.1797	31.5223	38.6724	41.5658	2.8934	43.985	12.4626
Stabyhoun	27	29.6615	29.7769	0.49327	2.5631	25.4722	27.7075	31.0326	3.3251	34.7312	9.259
Staffordshire Bull Terrier	610	32.8587	32.8563	0.12836	3.1702	20.6025	30.8717	35.0809	4.2092	40.1934	19.591
Sussex Spaniel	3	15.9592	15.6849	0.47005	0.8141	14.7691	14.7691	16.3265	1.5575	16.3265	1.5575
Swedish Elkhound	3	32.5081	31.5897	2.80136	4.8521	26.3441	26.3441	35.917	9.5729	35.917	9.5729
Swedish Vallhund	88	31.4079	31.305	0.24998	2.345	22.3296	30.4138	32.6971	2.2834	35.2623	12.9327
Terrier Brazileiro	5	37.203	38.3831	0.97524	2.1807	36.8138	36.9374	40.4188	3.4814	42.0204	5.2066
Tibetan Mastiff	32	37.4294	36.0526	0.71865	4.0653	24.3156	34.635	38.7105	4.0755	40.3867	16.0711
Tibetan Spaniel	39	33.2434	33.5886	0.35479	2.2157	29.1779	31.9849	35.253	3.2681	38.3996	9.2217
Tibetan Terrier	95	35.2688	35.0273	0.40777	3.9744	20.5487	32.7772	38.2796	5.5024	42.4503	21.9016
Transylvanian Hound	1	35.1424	35.1424	*	*	35.1424	*	*	*	35.1424	*
Treeing Walker Coonhound	336	40.5805	39.5598	0.22538	4.1314	22.6101	38.9359	42.2106	3.2747	46.3231	23.713
Vizsla	318	37.7217	37.2727	0.14802	2.6396	24.8387	36.129	38.7903	2.6613	43.4409	18.6022
Volpino Italiano	17	34.1227	34.6592	0.40077	1.6524	32.2546	33.3065	35.9581	2.6516	37.9816	5.727
Weimaraner	647	34.7476	34.1961	0.12277	3.1227	19.2803	33.3871	36.0365	2.6494	41.9979	22.7175
Welsh Springer Spaniel	12	29.1353	28.9627	1.39494	4.8322	16.8099	27.6993	31.9685	4.2691	35.5759	18.766
Welsh Terrier	21	33.6735	33.2743	0.68043	3.1181	27.1897	30.8436	36.0193	5.1757	39.1492	11.9595
West Highland White Terrier	658	32.1956	31.4642	0.11965	3.0691	18.6795	30.1948	33.414	3.2192	40.526	21.8465
Whippet	177	30.575	30.6816	0.25756	3.4266	21.4094	28.2978	33.1268	4.8291	38.9038	17.4945
Wirehaired Vizsla	3	38.0773	36.8602	1.70412	2.9516	33.4946	33.4946	39.0086	5.514	39.0086	5.514
Xoloitzcuintli	8	40.7039	38.8226	2.03636	5.7597	26.1828	36.5882	42.673	6.0848	44.2473	18.0645
Yorkshire Terrier	8367	38.0593	36.7683	0.04429	4.0512	17.2581	35.8409	39.3663	3.5253	43.609	26.351
